# Supplementary material for: Genomic analysis of shiga toxin-containing Escherichia coli O157:H7 isolated from Argentinean cattle
Source: PLoS One. 2021 Oct 28;16(10):e0258753. doi: 10.1371/journal.pone.0258753 (PMC8553066; doi:10.1371/journal.pone.0258753)
Supplement: S1 Table — Excel sheets represent all identified prophages. Sheet All: all prophages identified, family or unique, position in the genome, and size data are presented. Sheet family: prophages belonging to families. Sheet of unique prophages: Shared sheet: unique shared types prophages data are presented. (XLSX) [file pone.0258753.s004.xlsx]

## Sheet: All
prophage	Family	start	End	Size (bp)				UNIQUE
Tw14359.R1	A	1220987	1244704	23718				FAMILY
Vac071.R1	A	1235691	1259539	23849
RafaelaII.R1	A	1235644	1255407	19764
EDL933.R1	A	1220813	1242550	21738
Balcarce242.R2	A	1226807	1249246	22440
Balcarce142.R1	A	1214381	1235362	20982
438_99.R2	A	1226006	1249718	23713
146N4.R2	A	1228468	1252125	23658
91Anguil.R1	A	1214870	1238569	23700
71Anguil.R12	AA	3823534	3885922	62389
71Anguil.R15	AB	4525466	4602201	76736
Balcarce242.R6	AC/V	2487188	2584632	97445
Balcarce242.R7	AD	2860067	2908962	48896
Balcarce242.R10	AE	3079385	3110231	30847
Balcarce242.R11	AF	3112384	3197362	84979
Balcarce242.R15	AG	5046223	5087269	41047
146N4.R3	AH	1767902	1851603	83702
146N4.R7	AI	2525317	2585949	60633
EDL933.R6	AJ	2457733	2525109	67377
146N4.R10	AJ	2751133	2813776	62644
146N4.R11	AK	2901696	2961618	59923
146N4.R12	AL	3143541	3252998	109458
146N4.R13	AM	3519431	3569486	50056
146N4.R16	AN	4758906	4811552	52647
EDL933.R2	AO	1521742	1528175	6434
EDL933.R7	AP	2632056	2683778	51723
EDL933.R12	AR	3409994	3473568	63575
438_99.R3	AS	1766413	1864141	97729
438_99.R8	AT	2313605	2378580	64976
438_99.R9	AU	2650533	2691589	41057
438_99.R11	AV	2862745	2935836	73092
438_99.R12	AW	3042853	3093068	50216
Tw14359.R2	B	1522282	1599499	77218
Vac071.R2	B	1537117	1610280	73164
Balcarce142.R2	B	1515561	1592778	77218
Tw14359.R3	C	1836081	1888851	52771
Vac071.R3	C	1846889	1897054	50166
RafaelaII.R3	C	1824688	1876146	51459
EDL933.R3	C	1772482	1829987	57506
Balcarce242.R3	C	1776650	1829379	52730
Balcarce142.R3	C	1829360	1882089	52730
91Anguil.R2	C	1767280	1818737	51458
71Anguil.R14	C	4241755	4289400	47646
Tw14359.R4	D	1936403	1972144	35742
Vac071.R4	D	1943299	1978787	35489
RafaelaII.R4	D	1922391	1958132	35742
Balcarce142.R4	D	1928323	1964059	35737
91Anguil.R3	D	1864976	1900717	35742
Tw14359.R5	E	2059467	2118102	58636
Vac071.R5	E	2066110	2123434	57325
RafaelaII.R5	E	2045456	2104093	58638
Balcarce242.R4	E	1966722	2023683	56962
Balcarce142.R5	E	2051383	2110027	58645
438_99.R4	E	1992101	2047754	55654
146N4.R4	E	1979558	2036684	57127
91Anguil.R4	E	1988686	2046678	57993
71Anguil.R13	E	3997698	4058828	61131
Tw14359.R6	F	2159922	2203965	44044
Vac071.R6	F	2163941	2209285	45345
RafaelaII.R6	F	2144600	2188631	44032
EDL933.R4	F	2000551	2044580	44030
Balcarce242.R5	F	2065503	2109669	44167
Balcarce142.R6	F	2150534	2194577	44044
438_99.R5	F	2090866	2134881	44016
146N4.R5	F	2079818	2123850	44033
91Anguil.R5	F	2087215	2131212	43998
71Anguil.R10	F	3378414	3423899	45486
Tw14359.R7	G	2252835	2281213	28379
Vac071.R7	G	2259406	2286471	27066
RafaelaII.R7	G	2237501	2265879	28379
EDL933.R5	G	2093450	2120512	27063
Balcarce142.R7	G	2243447	2271825	28379
438_99.R6	G	2185942	2209261	23320
438_99.R7	G	2236828	2271938	35111
146N4.R6	G	2172720	2201098	28379
91Anguil.R6	G	2180082	2208460	28379
71Anguil.R11	G	3472763	3501141	28379
Tw14359.R8	H	2626180	2711605	85426
Tw14359.R9	I	2996924	3100619	103696
RafaelaII.R9	I	2954401	3060474	106074
Tw14359.R10	J	3177015	3226079	49065
Vac071.R10	J	3107352	3157722	50371
RafaelaII.R10	J	3156510	3206891	50382
EDL933.R9	J	3055959	3105952	49994
Balcarce242.R8	J	3000533	3049597	49065
Balcarce142.R10	J	3090077	3137959	47883
438_99.R10	J	2722690	2772345	49656
146N4.R9	J	2609171	2658825	49655
91Anguil.R9	J	3068456	3116338	47883
71Anguil.R6	J	2880397	2931363	50967
Tw14359.R11	K	3219632	3251332	31701
Vac071.R11	K	3151287	3181197	29911
RafaelaII.R11	K	3200444	3232144	31701
EDL933.R10	K	3099505	3133678	34174
Balcarce242.R9	K	3041561	3074850	33290
Balcarce142.R11	K	3125711	3157423	31713
146N4.R8	K	2583918	2615606	31689
91Anguil.R10	K	3104090	3134024	29935
Tw14359.R12	L	3255342	3306620	51279
Vac071.R12	L	3186985	3240941	53957
RafaelaII.R12	L	3236154	3290111	53958
EDL933.R11	L	3139466	3191244	51779
Balcarce142.R12	L	3161433	3212694	51262
91Anguil.R11	L	3139812	3191091	51280
71Anguil.R5	L	2805113	2859622	54510
Tw14359.R13	M	3564290	3593496	29207
Vac071.R13	M	3500485	3529691	29207
EDL933.R13	M	3510623	3541406	30784
Balcarce242.R12	M	3440397	3469596	29200
Balcarce142.R13	M	3471682	3500887	29206
438_99.R14	M	3548360	3576247	27888
91Anguil.R12	M	3450081	3479286	29206
71Anguil.R4	M	2507801	2535687	27887
Tw14359.R14	N	3842597	3882444	39848
Vac071.R14	N	3778787	3818634	39848
RafaelaII.R14	N	3857691	3898851	41161
Balcarce142.R14	N	3749972	3789819	39848
91Anguil.R13	N	3728380	3769540	41161
71Anguil.R3	N	2209220	2247806	38587
Tw14359.R15	O	4455678	4484812	29135
Vac071.R15	O	4369405	4398002	28598
RafaelaII.R15	O	4472025	4499819	27795
EDL933.R15	O	4489355	4515858	26504
Balcarce242.R14	O	4345045	4372861	27817
438_99.R16	O	4441042	4470148	29107
146N4.R15	O	4411270	4439087	27818
71Anguil.R2	O	1606872	1633375	26504
Vac071.R8	P	2627153	2668410	41258
Vac071.R9	Q	2951999	3011349	59351
Balcarce142.R9	Q	2945794	3004066	58273
91Anguil.R8	Q	2924173	2982445	58273
RafaelaII.R2	R	1535723	1588105	52383
RafaelaII.R8	S	2616473	2669228	52756
Balcarce142.R8	S	2609045	2660474	51430
RafaelaII.R13	T	3540639	3578510	37872
Balcarce142.R15	U	4357051	4381836	24786
91Anguil.R14	U	4336957	4361742	24786
91Anguil.R7	V/AC	2533423	2638854	105432
Balcarce242.R1	W	131059	144787	13729
438_99.R1	W	131058	144786	13729
146N4.R1	W	131058	144605	13548
71Anguil.R1	W	131058	144786	13729
71Anguil.R7	X	3008636	3116102	107467
71Anguil.R8	Y	3218063	3293700	75638
71Anguil.R9	Z	3301176	3336594	35419
EDL933.R14	AX	3867922	3916113	48192
Balcarce242.R13	AX	3719888	3770531	50644
438_99.R15	AX	3817010	3866515	49506
146N4.R14	AX	3789902	3838083	48182

## Sheet: family
prophage	Family	start	end	Size (bp)
Tw14359.R1	A	1220987	1244704	23718
Vac071.R1	A	1235691	1259539	23849
RafaelaII.R1	A	1235644	1255407	19764
EDL933.R1	A	1220813	1242550	21738
Balcarce242.R2	A	1226807	1249246	22440
Balcarce142.R1	A	1214381	1235362	20982
438_99.R2	A	1226006	1249718	23713
146N4.R2	A	1228468	1252125	23658
91Anguil.R1	A	1214870	1238569	23700
EDL933.R6	AJ	2457733	2525109	67377
146N4.R10	AJ	2751133	2813776	62644
Tw14359.R2	B	1522282	1599499	77218
Vac071.R2	B	1537117	1610280	73164
Balcarce142.R2	B	1515561	1592778	77218
Tw14359.R3	C	1836081	1888851	52771
Vac071.R3	C	1846889	1897054	50166
RafaelaII.R3	C	1824688	1876146	51459
EDL933.R3	C	1772482	1829987	57506
Balcarce242.R3	C	1776650	1829379	52730
Balcarce142.R3	C	1829360	1882089	52730
91Anguil.R2	C	1767280	1818737	51458
71Anguil.R14	C	4241755	4289400	47646
Tw14359.R4	D	1936403	1972144	35742
Vac071.R4	D	1943299	1978787	35489
RafaelaII.R4	D	1922391	1958132	35742
Balcarce142.R4	D	1928323	1964059	35737
91Anguil.R3	D	1864976	1900717	35742
Tw14359.R5	E	2059467	2118102	58636
Vac071.R5	E	2066110	2123434	57325
RafaelaII.R5	E	2045456	2104093	58638
Balcarce242.R4	E	1966722	2023683	56962
Balcarce142.R5	E	2051383	2110027	58645
438_99.R4	E	1992101	2047754	55654
146N4.R4	E	1979558	2036684	57127
91Anguil.R4	E	1988686	2046678	57993
71Anguil.R13	E	3997698	4058828	61131
Tw14359.R6	F	2159922	2203965	44044
Vac071.R6	F	2163941	2209285	45345
RafaelaII.R6	F	2144600	2188631	44032
EDL933.R4	F	2000551	2044580	44030
Balcarce242.R5	F	2065503	2109669	44167
Balcarce142.R6	F	2150534	2194577	44044
438_99.R5	F	2090866	2134881	44016
146N4.R5	F	2079818	2123850	44033
91Anguil.R5	F	2087215	2131212	43998
71Anguil.R10	F	3378414	3423899	45486
Tw14359.R7	G	2252835	2281213	28379
Vac071.R7	G	2259406	2286471	27066
RafaelaII.R7	G	2237501	2265879	28379
EDL933.R5	G	2093450	2120512	27063
Balcarce142.R7	G	2243447	2271825	28379
438_99.R6	G	2185942	2209261	23320
438_99.R7	G	2236828	2271938	35111
146N4.R6	G	2172720	2201098	28379
91Anguil.R6	G	2180082	2208460	28379
71Anguil.R11	G	3472763	3501141	28379
Tw14359.R9	I	2996924	3100619	103696
RafaelaII.R9	I	2954401	3060474	106074
Tw14359.R10	J	3177015	3226079	49065
Vac071.R10	J	3107352	3157722	50371
RafaelaII.R10	J	3156510	3206891	50382
EDL933.R9	J	3055959	3105952	49994
Balcarce242.R8	J	3000533	3049597	49065
Balcarce142.R10	J	3090077	3137959	47883
438_99.R10	J	2722690	2772345	49656
146N4.R9	J	2609171	2658825	49655
91Anguil.R9	J	3068456	3116338	47883
71Anguil.R6	J	2880397	2931363	50967
Tw14359.R11	K	3219632	3251332	31701
Vac071.R11	K	3151287	3181197	29911
RafaelaII.R11	K	3200444	3232144	31701
EDL933.R10	K	3099505	3133678	34174
Balcarce242.R9	K	3041561	3074850	33290
Balcarce142.R11	K	3125711	3157423	31713
146N4.R8	K	2583918	2615606	31689
91Anguil.R10	K	3104090	3134024	29935
Tw14359.R12	L	3255342	3306620	51279
Vac071.R12	L	3186985	3240941	53957
RafaelaII.R12	L	3236154	3290111	53958
EDL933.R11	L	3139466	3191244	51779
Balcarce142.R12	L	3161433	3212694	51262
91Anguil.R11	L	3139812	3191091	51280
71Anguil.R5	L	2805113	2859622	54510
Tw14359.R13	M	3564290	3593496	29207
Vac071.R13	M	3500485	3529691	29207
EDL933.R13	M	3510623	3541406	30784
Balcarce242.R12	M	3440397	3469596	29200
Balcarce142.R13	M	3471682	3500887	29206
438_99.R14	M	3548360	3576247	27888
91Anguil.R12	M	3450081	3479286	29206
71Anguil.R4	M	2507801	2535687	27887
Tw14359.R14	N	3842597	3882444	39848
Vac071.R14	N	3778787	3818634	39848
RafaelaII.R14	N	3857691	3898851	41161
Balcarce142.R14	N	3749972	3789819	39848
91Anguil.R13	N	3728380	3769540	41161
71Anguil.R3	N	2209220	2247806	38587
Tw14359.R15	O	4455678	4484812	29135
Vac071.R15	O	4369405	4398002	28598
RafaelaII.R15	O	4472025	4499819	27795
EDL933.R15	O	4489355	4515858	26504
Balcarce242.R14	O	4345045	4372861	27817
438_99.R16	O	4441042	4470148	29107
146N4.R15	O	4411270	4439087	27818
71Anguil.R2	O	1606872	1633375	26504
Vac071.R9	Q	2951999	3011349	59351
Balcarce142.R9	Q	2945794	3004066	58273
91Anguil.R8	Q	2924173	2982445	58273
RafaelaII.R8	S	2616473	2669228	52756
Balcarce142.R8	S	2609045	2660474	51430
Balcarce142.R15	U	4357051	4381836	24786
91Anguil.R14	U	4336957	4361742	24786
Balcarce242.R1	W	131059	144787	13729
438_99.R1	W	131058	144786	13729
146N4.R1	W	131058	144605	13548
71Anguil.R1	W	131058	144786	13729
EDL933.R14	AX	3867922	3916113	48192
Balcarce242.R13	AX	3719888	3770531	50644
438_99.R15	AX	3817010	3866515	49506
146N4.R14	AX	3789902	3838083	48182

## Sheet: unique
prophage	Type	start	end	Size (bp)
71Anguil.R12	AA	3823534	3885922	62389
71Anguil.R15	AB	4525466	4602201	76736
Balcarce242.R7	AD	2860067	2908962	48896
Balcarce242.R10	AE	3079385	3110231	30847
Balcarce242.R11	AF	3112384	3197362	84979
Balcarce242.R15	AG	5046223	5087269	41047
146N4.R3	AH	1767902	1851603	83702
146N4.R7	AI	2525317	2585949	60633
146N4.R11	AK	2901696	2961618	59923
146N4.R12	AL	3143541	3252998	109458
146N4.R13	AM	3519431	3569486	50056
146N4.R16	AN	4758906	4811552	52647
EDL933.R2	AO	1521742	1528175	6434
EDL933.R7	AP	2632056	2683778	51723
EDL933.R12	AR	3409994	3473568	63575
438_99.R3	AS	1766413	1864141	97729
438_99.R8	AT	2313605	2378580	64976
438_99.R9	AU	2650533	2691589	41057
438_99.R11	AV	2862745	2935836	73092
438_99.R12	AW	3042853	3093068	50216
Tw14359.R8	H	2626180	2711605	85426
Vac071.R8	P	2627153	2668410	41258
RafaelaII.R2	R	1535723	1588105	52383
RafaelaII.R13	T	3540639	3578510	37872
91Anguil.R7	V/AC	2533423	2638854	105432
71Anguil.R7	X	3008636	3116102	107467
71Anguil.R8	Y	3218063	3293700	75638
71Anguil.R9	Z	3301176	3336594	35419
Balcarce242.R6	AC/V	2487188	2584632	97445

## Sheet: shared
prophage	family	start	end	size	shared type name
Tw14359.R1	A	1220987	1244704	23718	Tw14359A1
Vac071.R1	A	1235691	1259539	23849	Tw14359A1
438_99.R2	A	1226006	1249718	23713	Tw14359A1
146N4.R2	A	1228468	1252125	23658	Tw14359A1
91Anguil.R1	A	1214870	1238569	23700	Tw14359A1
Tw14359.R2	B	1522282	1599499	77218	Tw14359B1
Balcarce142.R2	B	1515561	1592778	77218	Tw14359B1
Tw14359.R3	C	1836081	1888851	52771	Tw14359C3
Vac071.R3	C	1846889	1897054	50166	Tw14359C3
RafaelaII.R3	C	1824688	1876146	51459	Tw14359C3
Balcarce142.R3	C	1829360	1882089	52730	Tw14359C3
Tw14359.R4	D	1936403	1972144	35742	Tw14359D4
Vac071.R4	D	1943299	1978787	35489	Tw14359D4
RafaelaII.R4	D	1922391	1958132	35742	Tw14359D4
Balcarce142.R4	D	1928323	1964059	35737	Tw14359D4
91Anguil.R3	D	1864976	1900717	35742	Tw14359D4
Tw14359.R5	E	2059467	2118102	58636	Tw14359E5
Vac071.R5	E	2066110	2123434	57325	Tw14359E5
RafaelaII.R5	E	2045456	2104093	58638	Tw14359E5
Balcarce242.R4	E	1966722	2023683	56962	Tw14359E5
Balcarce142.R5	E	2051383	2110027	58645	Tw14359E5
438_99.R4	E	1992101	2047754	55654	Tw14359E5
146N4.R4	E	1979558	2036684	57127	Tw14359E5
91Anguil.R4	E	1988686	2046678	57993	Tw14359E5
Tw14359.R6	F	2159922	2203965	44044	Tw14359F6.
Vac071.R6	F	2163941	2209285	45345	Tw14359F6.
RafaelaII.R6	F	2144600	2188631	44032	Tw14359F6.
EDL933.R4	F	2000551	2044580	44030	Tw14359F6.
Balcarce242.R5	F	2065503	2109669	44167	Tw14359F6.
Balcarce142.R6	F	2150534	2194577	44044	Tw14359F6.
438_99.R5	F	2090866	2134881	44016	Tw14359F6.
146N4.R5	F	2079818	2123850	44033	Tw14359F6.
91Anguil.R5	F	2087215	2131212	43998	Tw14359F6.
71Anguil.R10	F	3378414	3423899	45486	Tw14359F6.
Tw14359.R9	I	2996924	3100619	103696	Tw14359I9.
RafaelaII.R9	I	2954401	3060474	106074	Tw14359I9.
Tw14359.R10	J	3177015	3226079	49065	Tw14359J10
Vac071.R10	J	3107352	3157722	50371	Tw14359J10
RafaelaII.R10	J	3156510	3206891	50382	Tw14359J10
EDL933.R9	J	3055959	3105952	49994	Tw14359J10
Balcarce242.R8	J	3000533	3049597	49065	Tw14359J10
438_99.R10	J	2722690	2772345	49656	Tw14359J10
146N4.R9	J	2609171	2658825	49655	Tw14359J10
Tw14359.R11	K	3219632	3251332	31701	Tw14359K11
Vac071.R11	K	3151287	3181197	29911	Tw14359K11
RafaelaII.R11	K	3200444	3232144	31701	Tw14359K11
Balcarce242.R9	K	3041561	3074850	33290	Tw14359K11
Balcarce142.R11	K	3125711	3157423	31713	Tw14359K11
146N4.R8	K	2583918	2615606	31689	Tw14359K11
91Anguil.R10	K	3104090	3134024	29935	Tw14359K11
Tw14359.R12	L	3255342	3306620	51279	Tw14359L12
Vac071.R12	L	3186985	3240941	53957	Tw14359L12
RafaelaII.R12	L	3236154	3290111	53958	Tw14359L12
Balcarce142.R12	L	3161433	3212694	51262	Tw14359L12
91Anguil.R11	L	3139812	3191091	51280	Tw14359L12
Tw14359.R13	M	3564290	3593496	29207	Tw14359M13
Vac071.R13	M	3500485	3529691	29207	Tw14359M13
EDL933.R13	M	3510623	3541406	30784	Tw14359M13
Balcarce242.R12	M	3440397	3469596	29200	Tw14359M13
Balcarce142.R13	M	3471682	3500887	29206	Tw14359M13
438_99.R14	M	3548360	3576247	27888	Tw14359M13
91Anguil.R12	M	3450081	3479286	29206	Tw14359M13
Tw14359.R14	N	3842597	3882444	39848	Tw14359N14
Vac071.R14	N	3778787	3818634	39848	Tw14359N14
RafaelaII.R14	N	3857691	3898851	41161	Tw14359N14
Balcarce142.R14	N	3749972	3789819	39848	Tw14359N14
91Anguil.R13	N	3728380	3769540	41161	Tw14359N14
71Anguil.R3	N	2209220	2247806	38587	Tw14359N14
Vac071.R9	Q	2951999	3011349	59351	Vac071QR9
Balcarce142.R9	Q	2945794	3004066	58273	Vac071QR9
91Anguil.R8	Q	2924173	2982445	58273	Vac071QR9
RafaelaII.R8	S	2616473	2669228	52756	RafaelaIISR8
Balcarce142.R8	S	2609045	2660474	51430	RafaelaIISR8
Balcarce142.R15	U	4357051	4381836	24786	Balcarce142UR15U
91Anguil.R14	U	4336957	4361742	24786	Balcarce142UR15
Balcarce242.R1	W	131059	144787	13729	Balcarce242WR1
438_99.R1	W	131058	144786	13729	Balcarce242WR2
146N4.R1	W	131058	144605	13548	Balcarce242WR3
71Anguil.R1	W	131058	144786	13729	Balcarce242WR4
