# Supplementary material for: Genomic analysis of shiga toxin-containing Escherichia coli O157:H7 isolated from Argentinean cattle
Source: PLoS One. 2021 Oct 28;16(10):e0258753. doi: 10.1371/journal.pone.0258753 (PMC8553066; doi:10.1371/journal.pone.0258753)
Supplement: S2 Table — Each sheet represents a different strain and query, subject, Query Coverage Per Subject, Query Coverage Per Unique Subject, Average Identity and HSPs Number BLAST+ parameters are presented. (XLSX) [file pone.0258753.s005.xlsx]

## Sheet: Tw14359
Query	Subject	QueryCoveragePerSubject	QueryCoveragePerUniqueSubject	AverageIdentity	HSPsNumber
Tw14359.R1	Tw14359.R8	23	23	96.5	11
Tw14359.R1	Tw14359.R9	17	17	94.27	8
Tw14359.R1	Tw14359.R13	23	23	95.89	6
Tw14359.R1	Tw14359.R6	20	20	96.07	5
Tw14359.R1	Tw14359.R3	13	13	95.78	5
Tw14359.R1	Tw14359.R5	14	14	95.95	4
Tw14359.R1	Tw14359.R2	13	13	91.33	5
Tw14359.R1	Tw14359.R16	6	6	99.85	2
Tw14359.R1	Tw14359.R10	6	6	100	1
Tw14359.R1	Tw14359.R15	14	14	94.72	4
Tw14359.R1	Tw14359.R7	9	9	96.87	3
Tw14359.R1	Tw14359.R12	5	5	96.87	1
Tw14359.R10	Tw14359.R9	41	41	85.32	17
Tw14359.R10	Tw14359.R11	13	13	100	1
Tw14359.R10	Tw14359.R15	15	15	91.3	5
Tw14359.R10	Tw14359.R3	29	29	86.72	9
Tw14359.R10	Tw14359.R8	19	19	85.74	9
Tw14359.R10	Tw14359.R13	27	27	85.86	8
Tw14359.R10	Tw14359.R5	11	11	83.55	3
Tw14359.R10	Tw14359.R6	22	22	84.86	5
Tw14359.R10	Tw14359.R1	3	3	100	1
Tw14359.R10	Tw14359.R2	5	5	93.28	2
Tw14359.R10	Tw14359.R16	1	1	95.83	1
Tw14359.R10	Tw14359.R12	2	2	83.83	2
Tw14359.R10	Tw14359.R7	1	1	83.83	1
Tw14359.R11	Tw14359.R10	21	21	100	1
Tw14359.R11	Tw14359.R2	5	5	95.89	1
Tw14359.R11	Tw14359.R3	7	7	97.17	2
Tw14359.R11	Tw14359.R16	2	2	95.83	1
Tw14359.R11	Tw14359.R8	1	1	100	1
Tw14359.R11	Tw14359.R9	1	1	100	1
Tw14359.R12	Tw14359.R5	34	34	90.98	10
Tw14359.R12	Tw14359.R8	49	49	90.63	18
Tw14359.R12	Tw14359.R9	20	20	90.62	19
Tw14359.R12	Tw14359.R6	19	19	89.36	9
Tw14359.R12	Tw14359.R3	10	10	91.12	5
Tw14359.R12	Tw14359.R2	7	7	85.69	6
Tw14359.R12	Tw14359.R1	2	2	98.26	1
Tw14359.R12	Tw14359.R13	6	6	88.94	6
Tw14359.R12	Tw14359.R15	2	2	85.63	2
Tw14359.R12	Tw14359.R10	2	2	85.63	2
Tw14359.R13	Tw14359.R6	84	84	96.26	9
Tw14359.R13	Tw14359.R9	57	57	93.52	19
Tw14359.R13	Tw14359.R3	46	46	92.58	8
Tw14359.R13	Tw14359.R8	48	48	94.47	14
Tw14359.R13	Tw14359.R5	31	31	95.45	6
Tw14359.R13	Tw14359.R10	45	45	85.86	8
Tw14359.R13	Tw14359.R15	22	22	83.22	3
Tw14359.R13	Tw14359.R1	18	18	95.92	6
Tw14359.R13	Tw14359.R2	12	12	93.23	5
Tw14359.R13	Tw14359.R16	4	4	99.96	2
Tw14359.R13	Tw14359.R7	5	5	95.27	2
Tw14359.R13	Tw14359.R12	11	11	95.27	6
Tw14359.R15	Tw14359.R10	18	18	91.3	5
Tw14359.R15	Tw14359.R2	12	12	91.83	4
Tw14359.R15	Tw14359.R3	33	33	84.85	7
Tw14359.R15	Tw14359.R5	27	27	90.06	9
Tw14359.R15	Tw14359.R8	18	18	84.5	9
Tw14359.R15	Tw14359.R13	16	16	83.21	3
Tw14359.R15	Tw14359.R9	29	29	85.11	15
Tw14359.R15	Tw14359.R6	17	17	82.81	4
Tw14359.R15	Tw14359.R1	8	8	95.07	4
Tw14359.R15	Tw14359.R12	3	3	95.07	2
Tw14359.R16	Tw14359.R6	9	5	99.89	2
Tw14359.R16	Tw14359.R5	11	6	97.94	3
Tw14359.R16	Tw14359.R2	13	8	98.82	3
Tw14359.R16	Tw14359.R13	9	5	99.96	2
Tw14359.R16	Tw14359.R3	11	6	97.99	3
Tw14359.R16	Tw14359.R1	9	5	99.85	2
Tw14359.R16	Tw14359.R4	6	6	93.46	1
Tw14359.R16	Tw14359.R7	9	5	95.27	4
Tw14359.R16	Tw14359.R11	2	2	95.83	1
Tw14359.R16	Tw14359.R10	2	2	95.83	1
Tw14359.R2	Tw14359.R3	18	18	93.09	8
Tw14359.R2	Tw14359.R5	21	21	95.05	12
Tw14359.R2	Tw14359.R9	8	8	88.85	11
Tw14359.R2	Tw14359.R15	6	6	91.63	4
Tw14359.R2	Tw14359.R8	5	5	92.53	7
Tw14359.R2	Tw14359.R12	5	5	85.51	6
Tw14359.R2	Tw14359.R16	3	3	98.82	3
Tw14359.R2	Tw14359.R13	4	4	93.23	5
Tw14359.R2	Tw14359.R6	5	5	92.09	6
Tw14359.R2	Tw14359.R1	4	4	91.33	5
Tw14359.R2	Tw14359.R11	2	2	95.89	1
Tw14359.R2	Tw14359.R10	3	3	93.28	2
Tw14359.R2	Tw14359.R7	2	2	93.28	2
Tw14359.R3	Tw14359.R9	51	51	95	12
Tw14359.R3	Tw14359.R6	26	26	92.15	9
Tw14359.R3	Tw14359.R13	25	25	92.61	8
Tw14359.R3	Tw14359.R8	22	22	92.68	13
Tw14359.R3	Tw14359.R2	26	26	93.09	8
Tw14359.R3	Tw14359.R5	33	33	94.39	9
Tw14359.R3	Tw14359.R10	27	27	86.66	9
Tw14359.R3	Tw14359.R15	25	25	85.11	7
Tw14359.R3	Tw14359.R12	9	9	91.13	5
Tw14359.R3	Tw14359.R1	6	6	95.78	5
Tw14359.R3	Tw14359.R16	3	3	97.99	3
Tw14359.R3	Tw14359.R11	4	4	97.17	2
Tw14359.R3	Tw14359.R7	2	2	97.17	2
Tw14359.R4	Tw14359.R16	5	5	100	1
Tw14359.R5	Tw14359.R8	42	42	93.5	17
Tw14359.R5	Tw14359.R12	30	30	90.85	10
Tw14359.R5	Tw14359.R6	17	17	95.28	5
Tw14359.R5	Tw14359.R3	30	30	94.39	9
Tw14359.R5	Tw14359.R9	20	20	92.08	14
Tw14359.R5	Tw14359.R13	15	15	95.45	6
Tw14359.R5	Tw14359.R2	28	27	95.05	12
Tw14359.R5	Tw14359.R15	18	18	89.91	9
Tw14359.R5	Tw14359.R10	9	9	83.56	3
Tw14359.R5	Tw14359.R16	3	3	97.94	3
Tw14359.R5	Tw14359.R1	6	6	95.95	4
Tw14359.R5	Tw14359.R7	2	2	95.95	2
Tw14359.R6	Tw14359.R13	56	56	96.25	9
Tw14359.R6	Tw14359.R5	23	23	95.28	5
Tw14359.R6	Tw14359.R8	49	49	92.42	19
Tw14359.R6	Tw14359.R3	32	32	92.15	9
Tw14359.R6	Tw14359.R9	51	51	90.02	29
Tw14359.R6	Tw14359.R12	22	22	89.35	9
Tw14359.R6	Tw14359.R15	15	15	83.28	5
Tw14359.R6	Tw14359.R1	11	11	96.07	5
Tw14359.R6	Tw14359.R10	24	24	84.85	5
Tw14359.R6	Tw14359.R16	3	3	99.89	2
Tw14359.R6	Tw14359.R2	9	9	92.09	6
Tw14359.R6	Tw14359.R7	3	3	92.09	2
Tw14359.R7	Tw14359.R3	8	5	95.31	2
Tw14359.R7	Tw14359.R2	8	5	95.31	2
Tw14359.R7	Tw14359.R6	8	5	95.31	2
Tw14359.R7	Tw14359.R5	8	5	95.31	2
Tw14359.R7	Tw14359.R16	8	5	95.27	4
Tw14359.R7	Tw14359.R13	8	5	95.31	2
Tw14359.R7	Tw14359.R1	11	7	96.87	3
Tw14359.R7	Tw14359.R10	2	2	96.87	1
Tw14359.R8	Tw14359.R5	49	29	93.5	17
Tw14359.R8	Tw14359.R12	45	30	90.74	18
Tw14359.R8	Tw14359.R6	40	25	92.41	19
Tw14359.R8	Tw14359.R9	41	31	91.26	46
Tw14359.R8	Tw14359.R3	22	13	92.68	13
Tw14359.R8	Tw14359.R13	27	16	94.47	14
Tw14359.R8	Tw14359.R10	16	11	85.69	9
Tw14359.R8	Tw14359.R15	15	8	84.95	11
Tw14359.R8	Tw14359.R1	10	6	96.5	11
Tw14359.R8	Tw14359.R2	6	4	92.53	7
Tw14359.R8	Tw14359.R11	0	0	92.53	1
Tw14359.R9	Tw14359.R3	40	26	94.99	12
Tw14359.R9	Tw14359.R10	27	19	85.32	17
Tw14359.R9	Tw14359.R6	38	22	90.1	29
Tw14359.R9	Tw14359.R8	36	25	91.29	46
Tw14359.R9	Tw14359.R13	27	16	93.53	19
Tw14359.R9	Tw14359.R5	19	11	92.17	14
Tw14359.R9	Tw14359.R12	16	10	90.62	19
Tw14359.R9	Tw14359.R2	9	6	88.86	11
Tw14359.R9	Tw14359.R15	17	11	85.11	15
Tw14359.R9	Tw14359.R1	5	4	94.23	8
Tw14359.R9	Tw14359.R11	0	0	94.23	1

## Sheet: RafaelaII
Query	Subject	QueryCoveragePerSubject	QueryCoveragePerUniqueSubject	AverageIdentity	HSPsNumber
RafaelaII.R1	RafaelaII.R9	25	25	95.87	7
RafaelaII.R1	RafaelaII.R8	20	20	96.5	5
RafaelaII.R1	RafaelaII.R6	17	17	95.16	4
RafaelaII.R1	RafaelaII.R13	9	9	97.46	2
RafaelaII.R1	RafaelaII.R10	6	6	99.76	1
RafaelaII.R1	RafaelaII.R14	17	17	95.32	4
RafaelaII.R1	RafaelaII.R5	10	10	94.87	3
RafaelaII.R1	RafaelaII.R12	11	11	88.02	3
RafaelaII.R1	RafaelaII.R7	4	4	99.86	1
RafaelaII.R1	RafaelaII.R2	3	3	94.68	1
RafaelaII.R1	RafaelaII.R3	7	7	94.68	3
RafaelaII.R10	RafaelaII.R13	40	40	84.22	6
RafaelaII.R10	RafaelaII.R9	42	42	86.22	18
RafaelaII.R10	RafaelaII.R11	13	13	100	1
RafaelaII.R10	RafaelaII.R3	28	28	85.33	8
RafaelaII.R10	RafaelaII.R14	17	17	91.93	6
RafaelaII.R10	RafaelaII.R8	15	15	85.09	6
RafaelaII.R10	RafaelaII.R6	24	24	87.4	6
RafaelaII.R10	RafaelaII.R5	13	13	87.55	4
RafaelaII.R10	RafaelaII.R15	4	4	97.91	2
RafaelaII.R10	RafaelaII.R7	4	4	95.54	3
RafaelaII.R10	RafaelaII.R2	5	5	97.98	2
RafaelaII.R10	RafaelaII.R1	3	3	99.84	1
RafaelaII.R10	RafaelaII.R12	2	2	99.84	2
RafaelaII.R11	RafaelaII.R10	21	21	100	1
RafaelaII.R11	RafaelaII.R3	7	7	97.12	1
RafaelaII.R11	RafaelaII.R2	5	5	95.97	1
RafaelaII.R11	RafaelaII.R15	2	2	95.83	1
RafaelaII.R11	RafaelaII.R9	1	1	95.83	1
RafaelaII.R12	RafaelaII.R8	45	45	92.46	12
RafaelaII.R12	RafaelaII.R5	34	34	89.95	11
RafaelaII.R12	RafaelaII.R9	23	23	89.91	20
RafaelaII.R12	RafaelaII.R6	21	21	90.34	10
RafaelaII.R12	RafaelaII.R3	10	10	90.98	5
RafaelaII.R12	RafaelaII.R1	4	4	88.03	3
RafaelaII.R12	RafaelaII.R13	3	3	90.7	3
RafaelaII.R12	RafaelaII.R14	3	3	84.75	3
RafaelaII.R12	RafaelaII.R10	2	2	83.84	2
RafaelaII.R12	RafaelaII.R2	1	1	83.84	1
RafaelaII.R13	RafaelaII.R10	70	53	84.22	6
RafaelaII.R13	RafaelaII.R6	65	49	89.9	6
RafaelaII.R13	RafaelaII.R9	52	35	89.13	21
RafaelaII.R13	RafaelaII.R3	45	28	87.93	8
RafaelaII.R13	RafaelaII.R14	32	19	88.73	6
RafaelaII.R13	RafaelaII.R5	34	21	90.42	8
RafaelaII.R13	RafaelaII.R8	36	21	88.16	8
RafaelaII.R13	RafaelaII.R1	4	4	97.6	2
RafaelaII.R13	RafaelaII.R12	6	4	90.69	3
RafaelaII.R13	RafaelaII.R7	2	1	90.69	1
RafaelaII.R14	RafaelaII.R10	21	21	91.93	6
RafaelaII.R14	RafaelaII.R13	17	17	88.72	6
RafaelaII.R14	RafaelaII.R6	19	19	85.58	5
RafaelaII.R14	RafaelaII.R8	20	20	84.22	6
RafaelaII.R14	RafaelaII.R5	29	29	90.57	10
RafaelaII.R14	RafaelaII.R9	29	29	86.12	16
RafaelaII.R14	RafaelaII.R3	32	32	86.45	8
RafaelaII.R14	RafaelaII.R2	12	12	95.44	4
RafaelaII.R14	RafaelaII.R1	8	8	95.67	4
RafaelaII.R14	RafaelaII.R15	3	3	95.12	1
RafaelaII.R14	RafaelaII.R7	3	3	94.84	2
RafaelaII.R14	RafaelaII.R12	4	4	94.84	3
RafaelaII.R15	RafaelaII.R7	5	5	97.6	2
RafaelaII.R15	RafaelaII.R6	5	5	99.85	1
RafaelaII.R15	RafaelaII.R10	7	7	97.91	2
RafaelaII.R15	RafaelaII.R5	6	6	96.88	2
RafaelaII.R15	RafaelaII.R9	5	5	100	1
RafaelaII.R15	RafaelaII.R8	5	5	100	1
RafaelaII.R15	RafaelaII.R2	9	9	97.21	3
RafaelaII.R15	RafaelaII.R4	6	6	93.33	1
RafaelaII.R15	RafaelaII.R14	5	5	95.06	1
RafaelaII.R15	RafaelaII.R11	2	2	95.83	1
RafaelaII.R15	RafaelaII.R3	2	2	95.83	1
RafaelaII.R2	RafaelaII.R5	24	24	95.33	9
RafaelaII.R2	RafaelaII.R3	12	12	95.55	3
RafaelaII.R2	RafaelaII.R14	9	9	95.47	4
RafaelaII.R2	RafaelaII.R8	3	3	96.43	2
RafaelaII.R2	RafaelaII.R9	3	3	92.32	3
RafaelaII.R2	RafaelaII.R7	3	3	97.63	2
RafaelaII.R2	RafaelaII.R6	3	3	95.88	2
RafaelaII.R2	RafaelaII.R15	5	5	97.21	3
RafaelaII.R2	RafaelaII.R10	5	5	97.98	2
RafaelaII.R2	RafaelaII.R11	3	3	95.97	1
RafaelaII.R2	RafaelaII.R1	1	1	94.68	1
RafaelaII.R2	RafaelaII.R12	1	1	94.68	1
RafaelaII.R3	RafaelaII.R9	52	52	95.69	14
RafaelaII.R3	RafaelaII.R6	24	24	91.17	8
RafaelaII.R3	RafaelaII.R5	31	31	93.46	7
RafaelaII.R3	RafaelaII.R13	21	21	87.96	8
RafaelaII.R3	RafaelaII.R10	27	27	85.26	8
RafaelaII.R3	RafaelaII.R2	12	12	95.55	3
RafaelaII.R3	RafaelaII.R8	21	21	92.5	8
RafaelaII.R3	RafaelaII.R11	4	4	97.12	1
RafaelaII.R3	RafaelaII.R14	25	25	86.7	8
RafaelaII.R3	RafaelaII.R12	11	11	90.98	5
RafaelaII.R3	RafaelaII.R15	1	1	94.12	1
RafaelaII.R3	RafaelaII.R1	3	3	94.12	3
RafaelaII.R4	RafaelaII.R15	5	5	100	1
RafaelaII.R5	RafaelaII.R8	42	42	93.32	11
RafaelaII.R5	RafaelaII.R12	32	31	89.84	11
RafaelaII.R5	RafaelaII.R6	17	17	95.2	5
RafaelaII.R5	RafaelaII.R3	27	27	93.46	7
RafaelaII.R5	RafaelaII.R2	22	21	95.32	9
RafaelaII.R5	RafaelaII.R9	23	23	92.67	15
RafaelaII.R5	RafaelaII.R13	13	13	90.43	8
RafaelaII.R5	RafaelaII.R14	21	21	90.44	10
RafaelaII.R5	RafaelaII.R10	12	12	87.54	4
RafaelaII.R5	RafaelaII.R15	3	3	96.88	2
RafaelaII.R5	RafaelaII.R7	2	2	97.6	2
RafaelaII.R5	RafaelaII.R1	3	3	97.6	3
RafaelaII.R6	RafaelaII.R13	42	42	89.89	6
RafaelaII.R6	RafaelaII.R5	23	23	95.19	5
RafaelaII.R6	RafaelaII.R3	29	29	91.17	8
RafaelaII.R6	RafaelaII.R9	57	57	90.33	30
RafaelaII.R6	RafaelaII.R12	25	25	90.33	10
RafaelaII.R6	RafaelaII.R14	18	18	85.69	6
RafaelaII.R6	RafaelaII.R1	8	8	95.16	4
RafaelaII.R6	RafaelaII.R10	27	27	87.39	6
RafaelaII.R6	RafaelaII.R15	3	3	99.85	1
RafaelaII.R6	RafaelaII.R7	3	3	97.6	2
RafaelaII.R6	RafaelaII.R2	4	4	97.6	2
RafaelaII.R7	RafaelaII.R15	8	5	97.6	2
RafaelaII.R7	RafaelaII.R9	8	5	97.63	2
RafaelaII.R7	RafaelaII.R8	8	5	97.63	2
RafaelaII.R7	RafaelaII.R6	8	5	97.6	2
RafaelaII.R7	RafaelaII.R5	8	5	97.6	2
RafaelaII.R7	RafaelaII.R2	8	5	97.63	2
RafaelaII.R7	RafaelaII.R10	10	6	95.54	3
RafaelaII.R7	RafaelaII.R14	8	5	94.84	2
RafaelaII.R7	RafaelaII.R1	3	3	99.86	1
RafaelaII.R7	RafaelaII.R13	2	2	99.86	1
RafaelaII.R8	RafaelaII.R12	46	46	92.31	12
RafaelaII.R8	RafaelaII.R5	48	47	93.32	11
RafaelaII.R8	RafaelaII.R6	43	42	92.38	10
RafaelaII.R8	RafaelaII.R9	45	43	92.21	26
RafaelaII.R8	RafaelaII.R13	16	16	88.17	8
RafaelaII.R8	RafaelaII.R3	22	21	92.5	8
RafaelaII.R8	RafaelaII.R14	17	16	84.74	7
RafaelaII.R8	RafaelaII.R1	7	7	96.5	5
RafaelaII.R8	RafaelaII.R10	16	15	85.01	6
RafaelaII.R8	RafaelaII.R2	3	3	96.43	2
RafaelaII.R8	RafaelaII.R7	2	2	97.63	2
RafaelaII.R8	RafaelaII.R15	2	2	97.63	1
RafaelaII.R9	RafaelaII.R3	39	25	95.68	14
RafaelaII.R9	RafaelaII.R10	27	20	86.22	18
RafaelaII.R9	RafaelaII.R6	39	24	90.41	30
RafaelaII.R9	RafaelaII.R13	22	13	89.13	21
RafaelaII.R9	RafaelaII.R8	34	22	92.23	26
RafaelaII.R9	RafaelaII.R5	20	12	92.75	15
RafaelaII.R9	RafaelaII.R1	6	5	95.83	7
RafaelaII.R9	RafaelaII.R12	19	11	89.91	20
RafaelaII.R9	RafaelaII.R14	17	11	86.12	16
RafaelaII.R9	RafaelaII.R7	1	1	97.63	2
RafaelaII.R9	RafaelaII.R2	2	2	92.27	3
RafaelaII.R9	RafaelaII.R15	1	1	100	1
RafaelaII.R9	RafaelaII.R11	0	0	100	1

## Sheet: Vac071
Query	Subject	QueryCoveragePerSubject	QueryCoveragePerUniqueSubject	AverageIdentity	HSPsNumber
Vac071.R1	Vac071.R9	21	21	97.59	3
Vac071.R1	Vac071.R13	22	22	95.9	6
Vac071.R1	Vac071.R6	20	20	96.68	6
Vac071.R1	Vac071.R8	11	11	96.92	5
Vac071.R1	Vac071.R15	6	6	99.92	2
Vac071.R1	Vac071.R2	10	10	96.96	5
Vac071.R1	Vac071.R10	11	11	99.96	2
Vac071.R1	Vac071.R14	14	14	94.79	4
Vac071.R1	Vac071.R5	9	9	95.47	3
Vac071.R1	Vac071.R7	8	8	97.56	2
Vac071.R1	Vac071.R12	10	10	88.02	3
Vac071.R1	Vac071.R3	8	8	88.02	4
Vac071.R10	Vac071.R9	38	38	86.37	11
Vac071.R10	Vac071.R11	13	13	100	1
Vac071.R10	Vac071.R14	14	14	91.29	5
Vac071.R10	Vac071.R13	29	29	87.45	9
Vac071.R10	Vac071.R8	15	15	87.72	6
Vac071.R10	Vac071.R5	11	11	83.4	3
Vac071.R10	Vac071.R3	23	23	85.36	8
Vac071.R10	Vac071.R2	7	7	97.29	5
Vac071.R10	Vac071.R15	4	4	98.61	3
Vac071.R10	Vac071.R6	24	24	89.21	7
Vac071.R10	Vac071.R1	5	5	99.96	2
Vac071.R10	Vac071.R7	3	3	93.32	2
Vac071.R10	Vac071.R12	2	2	93.32	2
Vac071.R11	Vac071.R10	22	22	100	1
Vac071.R11	Vac071.R3	5	5	96.73	1
Vac071.R11	Vac071.R2	5	5	95.97	1
Vac071.R11	Vac071.R15	2	2	95.97	1
Vac071.R12	Vac071.R8	30	30	92.45	7
Vac071.R12	Vac071.R5	34	34	89.97	11
Vac071.R12	Vac071.R9	17	17	90.27	8
Vac071.R12	Vac071.R6	21	21	90.31	10
Vac071.R12	Vac071.R3	11	11	89.17	6
Vac071.R12	Vac071.R2	8	8	85.81	6
Vac071.R12	Vac071.R1	4	4	88.03	3
Vac071.R12	Vac071.R13	7	7	89.21	6
Vac071.R12	Vac071.R14	3	3	84.75	3
Vac071.R12	Vac071.R10	2	2	84.75	2
Vac071.R13	Vac071.R6	84	84	96.7	11
Vac071.R13	Vac071.R3	41	41	92.04	7
Vac071.R13	Vac071.R9	58	58	93.91	12
Vac071.R13	Vac071.R5	26	26	94.94	5
Vac071.R13	Vac071.R10	49	49	87.44	9
Vac071.R13	Vac071.R8	30	30	96.5	6
Vac071.R13	Vac071.R14	22	22	83.15	3
Vac071.R13	Vac071.R1	18	18	95.93	6
Vac071.R13	Vac071.R2	9	9	95.36	6
Vac071.R13	Vac071.R15	5	5	99.96	2
Vac071.R13	Vac071.R7	4	4	95.2	1
Vac071.R13	Vac071.R12	13	13	95.2	6
Vac071.R14	Vac071.R10	18	18	91.29	5
Vac071.R14	Vac071.R2	10	10	91.73	3
Vac071.R14	Vac071.R5	27	27	89.13	8
Vac071.R14	Vac071.R3	33	33	84.69	7
Vac071.R14	Vac071.R8	16	16	81.69	5
Vac071.R14	Vac071.R13	16	16	83.13	3
Vac071.R14	Vac071.R9	18	18	85.9	9
Vac071.R14	Vac071.R1	8	8	95.14	4
Vac071.R14	Vac071.R6	17	17	84.41	5
Vac071.R14	Vac071.R12	4	4	84.41	3
Vac071.R15	Vac071.R2	13	8	99.08	7
Vac071.R15	Vac071.R13	9	5	99.96	2
Vac071.R15	Vac071.R8	9	9	99.96	4
Vac071.R15	Vac071.R6	9	9	99.96	4
Vac071.R15	Vac071.R10	11	6	98.61	3
Vac071.R15	Vac071.R1	9	5	99.92	2
Vac071.R15	Vac071.R7	7	4	95.19	2
Vac071.R15	Vac071.R4	6	6	89.13	3
Vac071.R15	Vac071.R11	2	2	95.83	1
Vac071.R15	Vac071.R3	2	2	93.36	1
Vac071.R15	Vac071.R5	2	2	93.36	1
Vac071.R2	Vac071.R5	19	19	94.44	8
Vac071.R2	Vac071.R3	15	15	94.59	4
Vac071.R2	Vac071.R14	5	5	91.47	3
Vac071.R2	Vac071.R9	4	4	87.94	3
Vac071.R2	Vac071.R12	6	6	85.63	6
Vac071.R2	Vac071.R15	7	5	99.08	7
Vac071.R2	Vac071.R13	7	4	95.36	6
Vac071.R2	Vac071.R6	8	4	95.73	10
Vac071.R2	Vac071.R10	9	5	97.29	5
Vac071.R2	Vac071.R8	5	4	100	6
Vac071.R2	Vac071.R1	7	3	96.96	5
Vac071.R2	Vac071.R11	2	2	95.97	1
Vac071.R2	Vac071.R7	4	1	95.97	3
Vac071.R3	Vac071.R9	30	30	94.57	7
Vac071.R3	Vac071.R6	25	25	91.81	9
Vac071.R3	Vac071.R5	32	32	93.44	7
Vac071.R3	Vac071.R13	24	24	92.07	7
Vac071.R3	Vac071.R2	21	21	94.59	4
Vac071.R3	Vac071.R8	16	16	91.76	5
Vac071.R3	Vac071.R14	26	26	84.94	7
Vac071.R3	Vac071.R12	12	12	89.17	6
Vac071.R3	Vac071.R11	3	3	96.73	1
Vac071.R3	Vac071.R10	23	23	85.29	8
Vac071.R3	Vac071.R1	4	4	94.57	4
Vac071.R3	Vac071.R15	1	1	94.57	1
Vac071.R4	Vac071.R15	5	4	91.45	3
Vac071.R5	Vac071.R8	39	39	92.78	9
Vac071.R5	Vac071.R12	33	32	89.85	11
Vac071.R5	Vac071.R6	15	15	95.05	5
Vac071.R5	Vac071.R3	28	28	93.44	7
Vac071.R5	Vac071.R2	25	24	94.44	8
Vac071.R5	Vac071.R13	13	13	94.94	5
Vac071.R5	Vac071.R14	19	19	88.96	8
Vac071.R5	Vac071.R9	14	14	90.16	8
Vac071.R5	Vac071.R10	10	10	83.41	3
Vac071.R5	Vac071.R1	4	4	95.47	3
Vac071.R5	Vac071.R15	1	1	95.47	1
Vac071.R6	Vac071.R13	57	54	96.69	11
Vac071.R6	Vac071.R3	28	28	91.81	9
Vac071.R6	Vac071.R5	19	19	95.05	5
Vac071.R6	Vac071.R9	49	49	89.51	16
Vac071.R6	Vac071.R8	31	31	94.82	11
Vac071.R6	Vac071.R12	25	25	90.3	10
Vac071.R6	Vac071.R1	13	10	96.68	6
Vac071.R6	Vac071.R2	10	7	95.73	10
Vac071.R6	Vac071.R15	6	3	99.96	4
Vac071.R6	Vac071.R10	29	26	89.2	7
Vac071.R6	Vac071.R14	15	15	84.71	6
Vac071.R6	Vac071.R7	5	2	84.71	2
Vac071.R7	Vac071.R13	4	4	95.28	1
Vac071.R7	Vac071.R2	4	4	95.11	3
Vac071.R7	Vac071.R8	4	4	95.27	2
Vac071.R7	Vac071.R6	4	4	95.27	2
Vac071.R7	Vac071.R15	4	4	95.27	2
Vac071.R7	Vac071.R10	6	6	93.32	2
Vac071.R7	Vac071.R1	7	7	93.32	2
Vac071.R8	Vac071.R5	56	54	92.78	9
Vac071.R8	Vac071.R12	40	40	92.2	7
Vac071.R8	Vac071.R6	35	34	94.82	11
Vac071.R8	Vac071.R13	26	22	96.5	6
Vac071.R8	Vac071.R3	21	20	91.76	5
Vac071.R8	Vac071.R9	29	29	91.83	8
Vac071.R8	Vac071.R14	17	15	81.71	5
Vac071.R8	Vac071.R10	22	18	87.73	6
Vac071.R8	Vac071.R15	6	6	99.96	4
Vac071.R8	Vac071.R1	9	6	96.92	5
Vac071.R8	Vac071.R2	6	6	100	6
Vac071.R8	Vac071.R7	5	3	100	2
Vac071.R9	Vac071.R10	32	32	86.36	11
Vac071.R9	Vac071.R3	25	25	94.57	7
Vac071.R9	Vac071.R6	38	37	89.62	16
Vac071.R9	Vac071.R13	29	29	93.95	12
Vac071.R9	Vac071.R1	9	8	97.59	3
Vac071.R9	Vac071.R12	16	16	90.27	8
Vac071.R9	Vac071.R8	20	20	91.83	8
Vac071.R9	Vac071.R5	13	13	90.31	8
Vac071.R9	Vac071.R2	5	5	87.9	3
Vac071.R9	Vac071.R14	12	12	87.9	9

## Sheet: 91Anguil
Query	Subject	QueryCoveragePerSubject	QueryCoveragePerUniqueSubject	AverageIdentity	HSPsNumber
91Anguil.R1	91Anguil.R7	29	29	96.81	12
91Anguil.R1	91Anguil.R8	16	16	93.82	4
91Anguil.R1	91Anguil.R12	23	23	95.91	6
91Anguil.R1	91Anguil.R5	20	20	96.13	5
91Anguil.R1	91Anguil.R14	6	6	99.92	1
91Anguil.R1	91Anguil.R13	19	19	95.43	5
91Anguil.R1	91Anguil.R9	6	6	100	1
91Anguil.R1	91Anguil.R4	14	14	95.95	4
91Anguil.R1	91Anguil.R6	9	9	96.87	3
91Anguil.R1	91Anguil.R11	5	5	86.94	2
91Anguil.R1	91Anguil.R2	8	8	86.94	4
91Anguil.R10	91Anguil.R9	41	41	100	1
91Anguil.R10	91Anguil.R2	8	8	96.99	1
91Anguil.R10	91Anguil.R14	2	2	96.99	1
91Anguil.R11	91Anguil.R7	50	50	91.92	19
91Anguil.R11	91Anguil.R4	35	35	90.14	11
91Anguil.R11	91Anguil.R8	15	15	92.57	7
91Anguil.R11	91Anguil.R5	19	19	89.66	9
91Anguil.R11	91Anguil.R2	10	10	91.2	5
91Anguil.R11	91Anguil.R1	2	2	98.26	1
91Anguil.R11	91Anguil.R12	6	6	88.94	6
91Anguil.R11	91Anguil.R13	2	2	85.63	2
91Anguil.R11	91Anguil.R9	2	2	85.63	2
91Anguil.R12	91Anguil.R5	84	84	95.84	10
91Anguil.R12	91Anguil.R2	41	41	91.78	7
91Anguil.R12	91Anguil.R7	52	52	94.9	15
91Anguil.R12	91Anguil.R8	54	54	94.19	12
91Anguil.R12	91Anguil.R4	31	31	95.46	6
91Anguil.R12	91Anguil.R13	26	26	87.42	4
91Anguil.R12	91Anguil.R1	18	18	95.95	6
91Anguil.R12	91Anguil.R9	41	41	85.88	8
91Anguil.R12	91Anguil.R14	4	4	100	1
91Anguil.R12	91Anguil.R6	5	5	95.27	2
91Anguil.R12	91Anguil.R11	11	11	95.27	6
91Anguil.R13	91Anguil.R9	21	21	92.75	6
91Anguil.R13	91Anguil.R4	29	29	90.33	9
91Anguil.R13	91Anguil.R2	32	32	84.78	7
91Anguil.R13	91Anguil.R12	18	18	87.41	4
91Anguil.R13	91Anguil.R7	20	20	85.96	10
91Anguil.R13	91Anguil.R5	18	18	86.61	5
91Anguil.R13	91Anguil.R1	11	11	95.68	5
91Anguil.R13	91Anguil.R14	3	3	99.7	1
91Anguil.R13	91Anguil.R8	17	17	85.83	9
91Anguil.R13	91Anguil.R6	3	3	95.24	2
91Anguil.R13	91Anguil.R11	3	3	95.24	2
91Anguil.R14	91Anguil.R1	5	5	99.92	1
91Anguil.R14	91Anguil.R9	7	7	97.91	2
91Anguil.R14	91Anguil.R12	5	5	100	1
91Anguil.R14	91Anguil.R7	5	5	100	1
91Anguil.R14	91Anguil.R5	6	6	100	1
91Anguil.R14	91Anguil.R13	5	5	99.7	1
91Anguil.R14	91Anguil.R3	7	7	93.39	1
91Anguil.R14	91Anguil.R4	7	7	96.94	2
91Anguil.R14	91Anguil.R6	5	5	95.31	2
91Anguil.R14	91Anguil.R10	2	2	95.83	1
91Anguil.R14	91Anguil.R2	2	2	95.83	1
91Anguil.R2	91Anguil.R8	30	30	93.99	6
91Anguil.R2	91Anguil.R5	24	24	90.38	9
91Anguil.R2	91Anguil.R4	31	31	93.49	7
91Anguil.R2	91Anguil.R12	23	23	91.81	7
91Anguil.R2	91Anguil.R7	22	22	93.21	13
91Anguil.R2	91Anguil.R9	27	27	86.63	9
91Anguil.R2	91Anguil.R13	25	25	85.03	7
91Anguil.R2	91Anguil.R10	4	4	96.99	1
91Anguil.R2	91Anguil.R11	9	9	91.21	5
91Anguil.R2	91Anguil.R14	1	1	94.12	1
91Anguil.R2	91Anguil.R1	4	4	94.12	4
91Anguil.R3	91Anguil.R14	5	5	100	1
91Anguil.R4	91Anguil.R7	45	45	93.96	18
91Anguil.R4	91Anguil.R11	31	31	90.03	11
91Anguil.R4	91Anguil.R2	28	28	93.49	7
91Anguil.R4	91Anguil.R5	17	17	95.15	6
91Anguil.R4	91Anguil.R12	15	15	95.46	6
91Anguil.R4	91Anguil.R13	21	21	90.18	9
91Anguil.R4	91Anguil.R8	13	13	90.01	8
91Anguil.R4	91Anguil.R9	12	12	87.67	4
91Anguil.R4	91Anguil.R1	6	6	95.95	4
91Anguil.R4	91Anguil.R14	3	3	96.94	2
91Anguil.R4	91Anguil.R6	2	2	96.94	2
91Anguil.R5	91Anguil.R12	56	56	95.84	10
91Anguil.R5	91Anguil.R7	57	57	92.09	24
91Anguil.R5	91Anguil.R2	28	28	90.38	9
91Anguil.R5	91Anguil.R8	48	48	89.48	16
91Anguil.R5	91Anguil.R4	23	23	95.15	6
91Anguil.R5	91Anguil.R11	22	22	89.65	9
91Anguil.R5	91Anguil.R13	17	17	86.44	6
91Anguil.R5	91Anguil.R1	11	11	96.13	5
91Anguil.R5	91Anguil.R9	26	26	87.71	6
91Anguil.R5	91Anguil.R14	3	3	100	1
91Anguil.R5	91Anguil.R6	3	3	100	2
91Anguil.R6	91Anguil.R14	8	5	95.31	2
91Anguil.R6	91Anguil.R13	8	5	95.24	2
91Anguil.R6	91Anguil.R9	10	6	94	3
91Anguil.R6	91Anguil.R7	8	5	95.31	2
91Anguil.R6	91Anguil.R5	8	5	95.31	2
91Anguil.R6	91Anguil.R12	8	5	95.31	2
91Anguil.R6	91Anguil.R1	11	7	96.87	3
91Anguil.R6	91Anguil.R4	8	4	96.87	2
91Anguil.R7	91Anguil.R4	41	25	93.96	18
91Anguil.R7	91Anguil.R11	37	24	91.89	19
91Anguil.R7	91Anguil.R5	37	24	92.09	24
91Anguil.R7	91Anguil.R2	18	11	93.21	13
91Anguil.R7	91Anguil.R12	23	14	94.92	15
91Anguil.R7	91Anguil.R8	33	23	90.73	28
91Anguil.R7	91Anguil.R1	10	6	96.81	12
91Anguil.R7	91Anguil.R13	14	8	86.13	12
91Anguil.R7	91Anguil.R9	12	8	85.69	9
91Anguil.R7	91Anguil.R14	1	1	100	1
91Anguil.R7	91Anguil.R6	1	1	100	2
91Anguil.R8	91Anguil.R2	26	26	93.98	6
91Anguil.R8	91Anguil.R9	28	28	84.98	10
91Anguil.R8	91Anguil.R5	36	36	89.59	16
91Anguil.R8	91Anguil.R12	27	27	94.24	12
91Anguil.R8	91Anguil.R7	42	41	90.72	28
91Anguil.R8	91Anguil.R11	14	14	92.57	7
91Anguil.R8	91Anguil.R4	14	13	90.16	8
91Anguil.R8	91Anguil.R1	7	7	93.82	4
91Anguil.R8	91Anguil.R13	12	12	93.82	9
91Anguil.R9	91Anguil.R10	26	26	100	1
91Anguil.R9	91Anguil.R8	35	35	84.99	10
91Anguil.R9	91Anguil.R2	29	29	86.69	9
91Anguil.R9	91Anguil.R13	18	18	92.75	6
91Anguil.R9	91Anguil.R7	17	17	85.74	9
91Anguil.R9	91Anguil.R4	14	14	87.66	4
91Anguil.R9	91Anguil.R5	23	23	87.74	6
91Anguil.R9	91Anguil.R12	25	25	85.88	8
91Anguil.R9	91Anguil.R14	4	4	97.91	2
91Anguil.R9	91Anguil.R1	3	3	100	1
91Anguil.R9	91Anguil.R6	4	4	94	3
91Anguil.R9	91Anguil.R11	2	2	94	2

## Sheet: Balcarce142
Query	Subject	QueryCoveragePerSubject	QueryCoveragePerUniqueSubject	AverageIdentity	HSPsNumber
Balcarce142.R1	Balcarce142.R8	19	19	96.35	5
Balcarce142.R1	Balcarce142.R9	19	18	93.84	4
Balcarce142.R1	Balcarce142.R13	25	25	95.92	6
Balcarce142.R1	Balcarce142.R6	23	23	96.14	5
Balcarce142.R1	Balcarce142.R15	6	6	99.92	1
Balcarce142.R1	Balcarce142.R3	13	13	96.74	4
Balcarce142.R1	Balcarce142.R10	6	6	100	1
Balcarce142.R1	Balcarce142.R5	16	16	95.95	4
Balcarce142.R1	Balcarce142.R2	15	15	91.33	5
Balcarce142.R1	Balcarce142.R14	16	16	94.72	4
Balcarce142.R1	Balcarce142.R7	10	10	96.87	3
Balcarce142.R1	Balcarce142.R12	5	5	96.87	2
Balcarce142.R10	Balcarce142.R11	26	26	100	1
Balcarce142.R10	Balcarce142.R9	35	35	84.99	10
Balcarce142.R10	Balcarce142.R14	15	15	91.3	5
Balcarce142.R10	Balcarce142.R3	32	32	88.39	12
Balcarce142.R10	Balcarce142.R8	14	14	82.08	5
Balcarce142.R10	Balcarce142.R6	25	25	87.47	6
Balcarce142.R10	Balcarce142.R5	14	14	87.63	4
Balcarce142.R10	Balcarce142.R13	25	25	85.88	8
Balcarce142.R10	Balcarce142.R15	4	4	97.91	2
Balcarce142.R10	Balcarce142.R1	3	3	100	1
Balcarce142.R10	Balcarce142.R2	8	8	95.52	3
Balcarce142.R10	Balcarce142.R7	4	4	93.93	3
Balcarce142.R10	Balcarce142.R12	2	2	93.93	2
Balcarce142.R11	Balcarce142.R10	39	39	100	1
Balcarce142.R11	Balcarce142.R2	5	5	95.89	1
Balcarce142.R11	Balcarce142.R3	7	7	97.17	2
Balcarce142.R11	Balcarce142.R15	2	2	95.83	1
Balcarce142.R11	Balcarce142.R9	1	1	95.83	1
Balcarce142.R12	Balcarce142.R8	44	44	92.07	11
Balcarce142.R12	Balcarce142.R5	34	34	91.16	10
Balcarce142.R12	Balcarce142.R9	15	15	92.45	7
Balcarce142.R12	Balcarce142.R6	19	19	89.34	9
Balcarce142.R12	Balcarce142.R3	10	10	91.05	5
Balcarce142.R12	Balcarce142.R2	7	7	85.69	6
Balcarce142.R12	Balcarce142.R1	2	2	98.15	1
Balcarce142.R12	Balcarce142.R13	6	6	88.88	6
Balcarce142.R12	Balcarce142.R14	2	2	85.63	2
Balcarce142.R12	Balcarce142.R10	2	2	85.63	2
Balcarce142.R13	Balcarce142.R6	84	84	96.27	9
Balcarce142.R13	Balcarce142.R9	54	54	94.16	12
Balcarce142.R13	Balcarce142.R3	45	45	92.74	9
Balcarce142.R13	Balcarce142.R5	31	31	95.77	6
Balcarce142.R13	Balcarce142.R8	38	38	94.02	8
Balcarce142.R13	Balcarce142.R14	22	22	83.21	3
Balcarce142.R13	Balcarce142.R1	18	18	95.96	6
Balcarce142.R13	Balcarce142.R10	41	41	85.87	8
Balcarce142.R13	Balcarce142.R2	12	12	93.23	5
Balcarce142.R13	Balcarce142.R15	4	4	100	1
Balcarce142.R13	Balcarce142.R7	5	5	95.27	2
Balcarce142.R13	Balcarce142.R12	11	11	95.27	6
Balcarce142.R14	Balcarce142.R10	18	18	91.3	5
Balcarce142.R14	Balcarce142.R2	12	12	91.83	4
Balcarce142.R14	Balcarce142.R3	32	32	84.46	8
Balcarce142.R14	Balcarce142.R5	27	27	90.05	9
Balcarce142.R14	Balcarce142.R6	17	17	82.93	4
Balcarce142.R14	Balcarce142.R8	17	17	81.72	5
Balcarce142.R14	Balcarce142.R13	16	16	83.2	3
Balcarce142.R14	Balcarce142.R9	18	18	85.84	9
Balcarce142.R14	Balcarce142.R1	8	8	95.07	4
Balcarce142.R14	Balcarce142.R12	3	3	95.07	2
Balcarce142.R15	Balcarce142.R1	5	5	99.92	1
Balcarce142.R15	Balcarce142.R3	7	7	97.02	2
Balcarce142.R15	Balcarce142.R5	7	7	96.94	2
Balcarce142.R15	Balcarce142.R13	5	5	100	1
Balcarce142.R15	Balcarce142.R10	7	7	97.91	2
Balcarce142.R15	Balcarce142.R6	6	6	100	1
Balcarce142.R15	Balcarce142.R2	10	10	98.26	2
Balcarce142.R15	Balcarce142.R4	7	7	93.39	1
Balcarce142.R15	Balcarce142.R7	5	5	95.31	2
Balcarce142.R15	Balcarce142.R11	2	2	95.31	1
Balcarce142.R2	Balcarce142.R3	18	18	93.09	8
Balcarce142.R2	Balcarce142.R5	21	21	95.04	12
Balcarce142.R2	Balcarce142.R14	6	6	91.63	4
Balcarce142.R2	Balcarce142.R8	5	5	92.82	4
Balcarce142.R2	Balcarce142.R9	5	5	86.5	5
Balcarce142.R2	Balcarce142.R12	5	5	85.51	6
Balcarce142.R2	Balcarce142.R13	4	4	93.23	5
Balcarce142.R2	Balcarce142.R6	5	5	91.98	6
Balcarce142.R2	Balcarce142.R15	3	3	98.26	2
Balcarce142.R2	Balcarce142.R10	5	5	95.52	3
Balcarce142.R2	Balcarce142.R1	4	4	91.33	5
Balcarce142.R2	Balcarce142.R11	2	2	95.89	1
Balcarce142.R2	Balcarce142.R7	2	2	95.89	2
Balcarce142.R3	Balcarce142.R9	29	29	94.1	6
Balcarce142.R3	Balcarce142.R6	26	26	91.02	10
Balcarce142.R3	Balcarce142.R2	26	26	93.09	8
Balcarce142.R3	Balcarce142.R5	33	33	93.39	10
Balcarce142.R3	Balcarce142.R13	25	25	92.76	9
Balcarce142.R3	Balcarce142.R10	29	29	88.34	12
Balcarce142.R3	Balcarce142.R8	21	21	92.47	9
Balcarce142.R3	Balcarce142.R14	24	24	84.67	8
Balcarce142.R3	Balcarce142.R12	9	9	91.03	5
Balcarce142.R3	Balcarce142.R15	3	3	97.02	2
Balcarce142.R3	Balcarce142.R1	5	5	96.74	4
Balcarce142.R3	Balcarce142.R11	4	4	97.17	2
Balcarce142.R3	Balcarce142.R7	2	2	97.17	2
Balcarce142.R4	Balcarce142.R15	5	5	100	1
Balcarce142.R5	Balcarce142.R8	40	40	93.19	10
Balcarce142.R5	Balcarce142.R12	30	30	91.04	10
Balcarce142.R5	Balcarce142.R6	17	17	95.72	5
Balcarce142.R5	Balcarce142.R3	30	30	93.4	10
Balcarce142.R5	Balcarce142.R13	15	15	95.81	6
Balcarce142.R5	Balcarce142.R2	28	27	95.04	12
Balcarce142.R5	Balcarce142.R9	13	13	90.36	8
Balcarce142.R5	Balcarce142.R14	18	18	89.9	9
Balcarce142.R5	Balcarce142.R10	12	12	87.64	4
Balcarce142.R5	Balcarce142.R15	3	3	96.94	2
Balcarce142.R5	Balcarce142.R1	6	6	95.95	4
Balcarce142.R5	Balcarce142.R7	2	2	95.95	2
Balcarce142.R6	Balcarce142.R13	56	56	96.27	9
Balcarce142.R6	Balcarce142.R5	23	23	95.72	5
Balcarce142.R6	Balcarce142.R8	47	47	91.66	9
Balcarce142.R6	Balcarce142.R3	31	31	91.03	10
Balcarce142.R6	Balcarce142.R9	48	48	89.64	16
Balcarce142.R6	Balcarce142.R12	22	22	89.31	9
Balcarce142.R6	Balcarce142.R14	15	15	83.38	5
Balcarce142.R6	Balcarce142.R1	11	11	96.14	5
Balcarce142.R6	Balcarce142.R10	27	27	87.45	6
Balcarce142.R6	Balcarce142.R2	9	9	91.97	6
Balcarce142.R6	Balcarce142.R15	3	3	100	1
Balcarce142.R6	Balcarce142.R7	3	3	100	2
Balcarce142.R7	Balcarce142.R3	8	5	95.31	2
Balcarce142.R7	Balcarce142.R2	8	5	95.31	2
Balcarce142.R7	Balcarce142.R15	8	5	95.31	2
Balcarce142.R7	Balcarce142.R6	8	5	95.31	2
Balcarce142.R7	Balcarce142.R5	8	5	95.31	2
Balcarce142.R7	Balcarce142.R13	8	5	95.31	2
Balcarce142.R7	Balcarce142.R10	10	6	93.93	3
Balcarce142.R7	Balcarce142.R1	11	7	93.93	3
Balcarce142.R8	Balcarce142.R5	47	46	93.19	10
Balcarce142.R8	Balcarce142.R12	44	44	92.05	11
Balcarce142.R8	Balcarce142.R6	41	40	91.66	9
Balcarce142.R8	Balcarce142.R9	36	36	90.9	13
Balcarce142.R8	Balcarce142.R13	23	22	94.02	8
Balcarce142.R8	Balcarce142.R3	22	21	92.48	9
Balcarce142.R8	Balcarce142.R14	15	13	82.67	6
Balcarce142.R8	Balcarce142.R1	8	8	96.35	5
Balcarce142.R8	Balcarce142.R10	14	13	81.98	5
Balcarce142.R8	Balcarce142.R2	7	7	81.98	4
Balcarce142.R9	Balcarce142.R10	28	28	84.99	10
Balcarce142.R9	Balcarce142.R3	26	26	94.09	6
Balcarce142.R9	Balcarce142.R6	36	36	89.76	16
Balcarce142.R9	Balcarce142.R13	27	27	94.2	12
Balcarce142.R9	Balcarce142.R8	32	31	90.9	13
Balcarce142.R9	Balcarce142.R12	14	14	92.45	7
Balcarce142.R9	Balcarce142.R5	14	13	90.48	8
Balcarce142.R9	Balcarce142.R1	7	7	93.84	4
Balcarce142.R9	Balcarce142.R2	7	7	86.47	5
Balcarce142.R9	Balcarce142.R14	12	12	85.84	9
Balcarce142.R9	Balcarce142.R11	0	0	85.84	1

## Sheet: Balcarce242
Query	Subject	QueryCoveragePerSubject	QueryCoveragePerUniqueSubject	AverageIdentity	HSPsNumber
Balcarce242.R1	Balcarce242.R6	18	18	99.88	1
Balcarce242.R1	Balcarce242.R13	18	18	99.92	1
Balcarce242.R1	Balcarce242.R12	18	18	99.92	1
Balcarce242.R1	Balcarce242.R11	18	18	99.83	1
Balcarce242.R1	Balcarce242.R8	18	18	99.88	1
Balcarce242.R1	Balcarce242.R2	9	9	99.88	1
Balcarce242.R10	Balcarce242.R6	77	77	93.65	15
Balcarce242.R10	Balcarce242.R4	60	60	91.87	7
Balcarce242.R10	Balcarce242.R11	69	69	91.84	11
Balcarce242.R10	Balcarce242.R2	10	10	97.29	1
Balcarce242.R10	Balcarce242.R7	28	28	93.86	7
Balcarce242.R10	Balcarce242.R12	20	20	93.8	7
Balcarce242.R10	Balcarce242.R5	27	27	92.74	8
Balcarce242.R10	Balcarce242.R14	4	4	99.92	1
Balcarce242.R10	Balcarce242.R3	20	20	92.8	8
Balcarce242.R10	Balcarce242.R13	4	4	86.49	2
Balcarce242.R10	Balcarce242.R8	4	4	86.49	2
Balcarce242.R11	Balcarce242.R4	29	28	89.19	9
Balcarce242.R11	Balcarce242.R6	45	45	92.64	26
Balcarce242.R11	Balcarce242.R10	25	25	91.84	11
Balcarce242.R11	Balcarce242.R3	14	14	90.22	7
Balcarce242.R11	Balcarce242.R12	15	15	91.16	8
Balcarce242.R11	Balcarce242.R13	12	12	87.33	10
Balcarce242.R11	Balcarce242.R7	22	21	88.91	17
Balcarce242.R11	Balcarce242.R8	10	10	85.7	7
Balcarce242.R11	Balcarce242.R1	3	3	99.83	1
Balcarce242.R11	Balcarce242.R5	26	23	88.8	16
Balcarce242.R11	Balcarce242.R2	5	5	92.08	5
Balcarce242.R11	Balcarce242.R9	0	0	92.08	1
Balcarce242.R12	Balcarce242.R5	84	84	96.02	9
Balcarce242.R12	Balcarce242.R7	57	57	94.3	8
Balcarce242.R12	Balcarce242.R6	67	67	94.41	19
Balcarce242.R12	Balcarce242.R3	45	45	92.69	8
Balcarce242.R12	Balcarce242.R4	31	31	96.26	4
Balcarce242.R12	Balcarce242.R11	43	43	91.05	8
Balcarce242.R12	Balcarce242.R13	30	30	87.92	4
Balcarce242.R12	Balcarce242.R8	45	45	86.08	8
Balcarce242.R12	Balcarce242.R1	8	8	99.92	1
Balcarce242.R12	Balcarce242.R10	21	21	93.73	7
Balcarce242.R12	Balcarce242.R2	14	14	95.16	5
Balcarce242.R12	Balcarce242.R14	5	5	95.16	1
Balcarce242.R13	Balcarce242.R8	19	19	93.63	6
Balcarce242.R13	Balcarce242.R6	19	19	88.02	9
Balcarce242.R13	Balcarce242.R12	18	18	87.91	4
Balcarce242.R13	Balcarce242.R11	21	21	87.34	10
Balcarce242.R13	Balcarce242.R1	5	5	99.92	1
Balcarce242.R13	Balcarce242.R5	13	13	83.36	4
Balcarce242.R13	Balcarce242.R3	25	25	84.96	8
Balcarce242.R13	Balcarce242.R4	22	22	90.61	8
Balcarce242.R13	Balcarce242.R7	13	13	84.21	5
Balcarce242.R13	Balcarce242.R2	9	9	95.94	5
Balcarce242.R13	Balcarce242.R10	2	2	95.94	2
Balcarce242.R14	Balcarce242.R5	5	5	100	1
Balcarce242.R14	Balcarce242.R10	5	5	99.92	1
Balcarce242.R14	Balcarce242.R12	5	5	98.41	1
Balcarce242.R14	Balcarce242.R3	5	5	98.33	1
Balcarce242.R14	Balcarce242.R4	6	6	94.49	2
Balcarce242.R14	Balcarce242.R6	5	5	95.34	1
Balcarce242.R14	Balcarce242.R9	2	2	95.83	1
Balcarce242.R14	Balcarce242.R8	2	2	95.83	1
Balcarce242.R15	Balcarce242.R4	4	4	77.86	1
Balcarce242.R15	Balcarce242.R3	4	4	77.86	1
Balcarce242.R15	Balcarce242.R5	1	1	77.86	1
Balcarce242.R2	Balcarce242.R10	14	14	97.29	1
Balcarce242.R2	Balcarce242.R7	16	16	98.48	3
Balcarce242.R2	Balcarce242.R6	24	24	96.78	10
Balcarce242.R2	Balcarce242.R12	18	18	95.12	5
Balcarce242.R2	Balcarce242.R5	15	15	95.21	4
Balcarce242.R2	Balcarce242.R13	20	20	95.64	5
Balcarce242.R2	Balcarce242.R11	18	18	92.07	5
Balcarce242.R2	Balcarce242.R1	6	6	100	1
Balcarce242.R2	Balcarce242.R8	6	6	99.92	1
Balcarce242.R2	Balcarce242.R4	9	9	95	3
Balcarce242.R2	Balcarce242.R3	9	9	95	5
Balcarce242.R3	Balcarce242.R6	32	32	94.65	13
Balcarce242.R3	Balcarce242.R5	26	26	92.16	9
Balcarce242.R3	Balcarce242.R12	25	25	92.71	8
Balcarce242.R3	Balcarce242.R7	26	26	91.93	9
Balcarce242.R3	Balcarce242.R11	23	23	90.2	7
Balcarce242.R3	Balcarce242.R4	35	35	92.83	9
Balcarce242.R3	Balcarce242.R13	24	24	84.93	8
Balcarce242.R3	Balcarce242.R14	2	2	98.33	1
Balcarce242.R3	Balcarce242.R10	12	12	92.82	8
Balcarce242.R3	Balcarce242.R8	16	16	81.86	6
Balcarce242.R3	Balcarce242.R15	3	3	77.86	1
Balcarce242.R3	Balcarce242.R2	4	4	77.86	5
Balcarce242.R4	Balcarce242.R11	42	42	89.05	9
Balcarce242.R4	Balcarce242.R6	46	46	94.82	11
Balcarce242.R4	Balcarce242.R10	33	33	91.7	7
Balcarce242.R4	Balcarce242.R5	18	18	93.72	3
Balcarce242.R4	Balcarce242.R7	15	15	94.07	3
Balcarce242.R4	Balcarce242.R3	32	32	92.83	9
Balcarce242.R4	Balcarce242.R12	16	16	96.26	4
Balcarce242.R4	Balcarce242.R13	20	20	90.58	8
Balcarce242.R4	Balcarce242.R8	11	11	82.87	3
Balcarce242.R4	Balcarce242.R14	3	3	94.46	2
Balcarce242.R4	Balcarce242.R2	4	4	95	3
Balcarce242.R4	Balcarce242.R15	3	3	95	1
Balcarce242.R5	Balcarce242.R12	56	56	96.02	9
Balcarce242.R5	Balcarce242.R6	59	59	92.88	18
Balcarce242.R5	Balcarce242.R4	23	23	93.72	3
Balcarce242.R5	Balcarce242.R3	31	31	92.16	9
Balcarce242.R5	Balcarce242.R7	48	48	91.8	13
Balcarce242.R5	Balcarce242.R11	45	45	88.79	16
Balcarce242.R5	Balcarce242.R13	15	15	83.93	5
Balcarce242.R5	Balcarce242.R10	19	19	92.48	8
Balcarce242.R5	Balcarce242.R2	8	8	95.21	4
Balcarce242.R5	Balcarce242.R8	24	24	84.82	5
Balcarce242.R5	Balcarce242.R14	3	3	100	1
Balcarce242.R5	Balcarce242.R15	1	1	100	1
Balcarce242.R6	Balcarce242.R10	30	24	93.53	15
Balcarce242.R6	Balcarce242.R11	49	39	92.63	26
Balcarce242.R6	Balcarce242.R4	33	27	94.82	11
Balcarce242.R6	Balcarce242.R5	37	27	92.87	18
Balcarce242.R6	Balcarce242.R8	25	21	87.72	11
Balcarce242.R6	Balcarce242.R7	45	35	93.8	17
Balcarce242.R6	Balcarce242.R3	26	17	94.65	13
Balcarce242.R6	Balcarce242.R12	30	20	94.42	19
Balcarce242.R6	Balcarce242.R13	15	10	87.94	11
Balcarce242.R6	Balcarce242.R1	2	2	99.88	1
Balcarce242.R6	Balcarce242.R2	9	6	96.78	10
Balcarce242.R6	Balcarce242.R14	1	1	96.78	1
Balcarce242.R7	Balcarce242.R8	37	37	85.76	5
Balcarce242.R7	Balcarce242.R6	69	69	93.81	17
Balcarce242.R7	Balcarce242.R12	34	34	94.34	8
Balcarce242.R7	Balcarce242.R4	18	18	95.22	2
Balcarce242.R7	Balcarce242.R5	44	44	91.78	13
Balcarce242.R7	Balcarce242.R3	28	28	91.93	9
Balcarce242.R7	Balcarce242.R11	37	37	88.92	17
Balcarce242.R7	Balcarce242.R2	7	7	98.47	3
Balcarce242.R7	Balcarce242.R13	14	14	84.22	5
Balcarce242.R7	Balcarce242.R10	18	18	84.22	7
Balcarce242.R8	Balcarce242.R7	36	36	85.76	5
Balcarce242.R8	Balcarce242.R9	17	17	100	1
Balcarce242.R8	Balcarce242.R6	41	41	87.77	11
Balcarce242.R8	Balcarce242.R13	20	20	93.63	6
Balcarce242.R8	Balcarce242.R12	27	27	86.08	8
Balcarce242.R8	Balcarce242.R11	17	17	85.7	7
Balcarce242.R8	Balcarce242.R1	5	5	99.88	1
Balcarce242.R8	Balcarce242.R5	22	22	85.07	5
Balcarce242.R8	Balcarce242.R4	13	13	83.04	3
Balcarce242.R8	Balcarce242.R2	3	3	99.92	1
Balcarce242.R8	Balcarce242.R3	17	17	81.96	6
Balcarce242.R8	Balcarce242.R14	1	1	95.83	1
Balcarce242.R8	Balcarce242.R10	3	3	95.83	2
Balcarce242.R9	Balcarce242.R8	24	24	100	1
Balcarce242.R9	Balcarce242.R14	2	2	95.83	1
Balcarce242.R9	Balcarce242.R11	1	1	95.83	1

## Sheet: 71Anguil
Query	Subject	QueryCoveragePerSubject	QueryCoveragePerUniqueSubject	AverageIdentity	HSPsNumber
71Anguil.R1	71Anguil.R15	18	18	99.77	2
71Anguil.R1	71Anguil.R4	18	18	99.88	1
71Anguil.R1	71Anguil.R8	18	18	99.64	3
71Anguil.R1	71Anguil.R6	18	18	99.64	1
71Anguil.R10	71Anguil.R4	51	51	96.13	9
71Anguil.R10	71Anguil.R9	37	37	93.1	8
71Anguil.R10	71Anguil.R7	51	51	91.58	25
71Anguil.R10	71Anguil.R14	28	28	91.06	7
71Anguil.R10	71Anguil.R13	19	19	94.41	3
71Anguil.R10	71Anguil.R12	59	57	92.88	13
71Anguil.R10	71Anguil.R5	30	27	91.98	12
71Anguil.R10	71Anguil.R8	37	37	89.25	14
71Anguil.R10	71Anguil.R3	15	15	82.42	4
71Anguil.R10	71Anguil.R6	29	26	88.73	7
71Anguil.R10	71Anguil.R11	6	5	97.71	4
71Anguil.R10	71Anguil.R15	6	6	97.71	5
71Anguil.R11	71Anguil.R6	10	6	95.57	3
71Anguil.R11	71Anguil.R12	8	5	97.6	2
71Anguil.R11	71Anguil.R5	8	5	97.63	2
71Anguil.R11	71Anguil.R10	8	5	97.63	4
71Anguil.R12	71Anguil.R9	45	45	93.29	6
71Anguil.R12	71Anguil.R7	57	57	92.33	22
71Anguil.R12	71Anguil.R6	30	30	86.73	7
71Anguil.R12	71Anguil.R14	24	24	95.11	8
71Anguil.R12	71Anguil.R10	41	41	92.88	13
71Anguil.R12	71Anguil.R8	35	34	93.92	11
71Anguil.R12	71Anguil.R4	25	25	93.12	9
71Anguil.R12	71Anguil.R13	14	14	93.01	5
71Anguil.R12	71Anguil.R5	18	18	94.1	11
71Anguil.R12	71Anguil.R3	11	11	83.42	4
71Anguil.R12	71Anguil.R11	2	2	97.6	2
71Anguil.R12	71Anguil.R15	6	6	97.6	6
71Anguil.R13	71Anguil.R5	29	29	88.9	7
71Anguil.R13	71Anguil.R14	27	27	95.85	5
71Anguil.R13	71Anguil.R9	14	14	93.46	3
71Anguil.R13	71Anguil.R7	19	19	94.27	7
71Anguil.R13	71Anguil.R10	14	14	94.41	3
71Anguil.R13	71Anguil.R8	40	40	92.15	10
71Anguil.R13	71Anguil.R12	15	15	93.01	5
71Anguil.R13	71Anguil.R4	13	13	95.91	4
71Anguil.R13	71Anguil.R15	11	11	91.66	7
71Anguil.R13	71Anguil.R3	19	19	88.69	9
71Anguil.R13	71Anguil.R6	11	11	83.16	3
71Anguil.R13	71Anguil.R2	1	1	83.16	1
71Anguil.R14	71Anguil.R7	53	53	93.19	15
71Anguil.R14	71Anguil.R9	33	33	92.72	5
71Anguil.R14	71Anguil.R10	27	27	90.86	7
71Anguil.R14	71Anguil.R12	32	32	95.01	8
71Anguil.R14	71Anguil.R13	34	34	95.69	5
71Anguil.R14	71Anguil.R4	25	25	92.56	8
71Anguil.R14	71Anguil.R3	27	27	83.98	7
71Anguil.R14	71Anguil.R15	16	16	89.97	6
71Anguil.R14	71Anguil.R8	23	23	93.78	9
71Anguil.R14	71Anguil.R6	25	25	85.67	7
71Anguil.R14	71Anguil.R5	12	12	90.67	7
71Anguil.R14	71Anguil.R2	1	1	90.67	1
71Anguil.R15	71Anguil.R8	9	9	94.37	10
71Anguil.R15	71Anguil.R4	6	6	94.84	6
71Anguil.R15	71Anguil.R6	4	4	93.91	3
71Anguil.R15	71Anguil.R1	4	3	99.77	2
71Anguil.R15	71Anguil.R13	9	9	91.59	7
71Anguil.R15	71Anguil.R7	7	7	91.62	12
71Anguil.R15	71Anguil.R14	10	10	89.97	6
71Anguil.R15	71Anguil.R9	5	5	87.03	5
71Anguil.R15	71Anguil.R12	5	5	88.75	6
71Anguil.R15	71Anguil.R10	4	4	90.97	5
71Anguil.R15	71Anguil.R5	5	5	87.36	6
71Anguil.R15	71Anguil.R3	3	3	87.36	4
71Anguil.R2	71Anguil.R6	2	2	95.83	1
71Anguil.R2	71Anguil.R14	2	2	94.88	1
71Anguil.R2	71Anguil.R13	2	2	94.88	1
71Anguil.R3	71Anguil.R6	19	19	91.41	5
71Anguil.R3	71Anguil.R13	30	30	88.69	9
71Anguil.R3	71Anguil.R14	33	33	84.3	7
71Anguil.R3	71Anguil.R7	28	28	82.32	10
71Anguil.R3	71Anguil.R9	17	17	82.39	4
71Anguil.R3	71Anguil.R12	18	18	83.41	4
71Anguil.R3	71Anguil.R4	17	17	82.56	3
71Anguil.R3	71Anguil.R10	17	17	82.41	4
71Anguil.R3	71Anguil.R8	20	20	85.92	7
71Anguil.R3	71Anguil.R15	6	6	86.17	4
71Anguil.R3	71Anguil.R5	4	4	86.17	3
71Anguil.R4	71Anguil.R10	84	84	96.16	9
71Anguil.R4	71Anguil.R7	59	59	93.86	16
71Anguil.R4	71Anguil.R12	56	56	93.16	9
71Anguil.R4	71Anguil.R8	50	50	95.79	10
71Anguil.R4	71Anguil.R14	42	42	92.58	8
71Anguil.R4	71Anguil.R9	55	55	93.88	10
71Anguil.R4	71Anguil.R13	28	28	95.91	4
71Anguil.R4	71Anguil.R15	17	17	94.83	6
71Anguil.R4	71Anguil.R6	48	48	85.87	8
71Anguil.R4	71Anguil.R1	9	9	99.88	1
71Anguil.R4	71Anguil.R3	23	23	82.57	3
71Anguil.R4	71Anguil.R5	14	14	82.57	6
71Anguil.R5	71Anguil.R8	40	40	92.85	14
71Anguil.R5	71Anguil.R13	33	33	88.9	7
71Anguil.R5	71Anguil.R12	20	20	94.1	11
71Anguil.R5	71Anguil.R7	22	22	90.37	22
71Anguil.R5	71Anguil.R10	23	23	91.98	12
71Anguil.R5	71Anguil.R9	11	11	90.62	6
71Anguil.R5	71Anguil.R6	4	4	89.24	3
71Anguil.R5	71Anguil.R11	2	2	97.63	2
71Anguil.R5	71Anguil.R14	11	11	90.62	7
71Anguil.R5	71Anguil.R15	7	7	87.16	6
71Anguil.R5	71Anguil.R4	7	7	89.4	6
71Anguil.R5	71Anguil.R3	3	3	89.4	3
71Anguil.R6	71Anguil.R7	35	35	83.93	10
71Anguil.R6	71Anguil.R12	37	37	86.72	7
71Anguil.R6	71Anguil.R9	34	34	86.5	6
71Anguil.R6	71Anguil.R3	14	14	91.41	5
71Anguil.R6	71Anguil.R15	6	6	93.7	3
71Anguil.R6	71Anguil.R8	17	17	89.01	9
71Anguil.R6	71Anguil.R4	26	26	85.87	8
71Anguil.R6	71Anguil.R1	5	5	99.83	1
71Anguil.R6	71Anguil.R14	23	23	85.58	7
71Anguil.R6	71Anguil.R13	13	13	83.16	3
71Anguil.R6	71Anguil.R10	23	23	88.74	7
71Anguil.R6	71Anguil.R11	4	4	95.52	3
71Anguil.R6	71Anguil.R5	5	5	89.23	3
71Anguil.R6	71Anguil.R2	1	1	89.23	1
71Anguil.R7	71Anguil.R14	37	24	93.17	15
71Anguil.R7	71Anguil.R9	42	27	93.94	15
71Anguil.R7	71Anguil.R12	50	33	92.33	22
71Anguil.R7	71Anguil.R6	25	17	83.92	10
71Anguil.R7	71Anguil.R10	37	22	91.58	25
71Anguil.R7	71Anguil.R13	19	11	94.27	7
71Anguil.R7	71Anguil.R4	26	15	93.87	16
71Anguil.R7	71Anguil.R8	36	22	91.12	31
71Anguil.R7	71Anguil.R15	8	5	91.52	12
71Anguil.R7	71Anguil.R5	18	11	90.38	22
71Anguil.R7	71Anguil.R3	16	10	90.38	10
71Anguil.R8	71Anguil.R5	29	29	92.85	14
71Anguil.R8	71Anguil.R13	33	32	92.15	10
71Anguil.R8	71Anguil.R12	30	28	93.92	11
71Anguil.R8	71Anguil.R9	18	18	91.37	7
71Anguil.R8	71Anguil.R7	31	31	91.12	31
71Anguil.R8	71Anguil.R4	22	18	95.76	10
71Anguil.R8	71Anguil.R15	12	9	94.37	10
71Anguil.R8	71Anguil.R6	15	12	89.01	9
71Anguil.R8	71Anguil.R1	7	3	99.64	3
71Anguil.R8	71Anguil.R10	24	22	89.24	14
71Anguil.R8	71Anguil.R14	15	15	93.78	9
71Anguil.R8	71Anguil.R3	10	10	93.78	7
71Anguil.R9	71Anguil.R12	80	80	93.29	6
71Anguil.R9	71Anguil.R7	82	82	93.94	15
71Anguil.R9	71Anguil.R14	44	44	92.7	5
71Anguil.R9	71Anguil.R10	48	48	93.1	8
71Anguil.R9	71Anguil.R6	48	48	86.5	6
71Anguil.R9	71Anguil.R13	25	25	93.43	3
71Anguil.R9	71Anguil.R8	39	39	91.37	7
71Anguil.R9	71Anguil.R4	44	43	93.87	10
71Anguil.R9	71Anguil.R3	19	19	82.39	4
71Anguil.R9	71Anguil.R5	16	16	90.62	6
71Anguil.R9	71Anguil.R15	11	11	90.62	5

## Sheet: 438_99
Query	Subject	QueryCoveragePerSubject	QueryCoveragePerUniqueSubject	AverageIdentity	HSPsNumber
438_99.R1	438_99.R11	18	18	99.88	1
438_99.R1	438_99.R13	18	18	99.92	1
438_99.R1	438_99.R14	18	18	99.92	1
438_99.R1	438_99.R10	18	18	99.88	1
438_99.R1	438_99.R2	9	9	99.88	1
438_99.R10	438_99.R12	36	36	86.17	4
438_99.R10	438_99.R13	41	41	88.48	10
438_99.R10	438_99.R15	14	14	91.48	5
438_99.R10	438_99.R11	18	18	85.97	7
438_99.R10	438_99.R14	27	27	86	8
438_99.R10	438_99.R1	5	5	99.88	1
438_99.R10	438_99.R8	18	18	81.75	5
438_99.R10	438_99.R5	22	22	84.81	5
438_99.R10	438_99.R4	13	13	83.24	3
438_99.R10	438_99.R3	23	23	84.22	9
438_99.R10	438_99.R2	3	3	99.92	1
438_99.R10	438_99.R16	1	1	95.83	1
438_99.R10	438_99.R9	3	3	84.86	2
438_99.R10	438_99.R7	1	1	91.36	1
438_99.R10	438_99.R6	1	1	91.36	1
438_99.R11	438_99.R9	38	38	93.79	15
438_99.R11	438_99.R13	50	50	91.56	31
438_99.R11	438_99.R4	32	31	91.42	9
438_99.R11	438_99.R3	16	16	93.85	7
438_99.R11	438_99.R2	9	8	98.35	4
438_99.R11	438_99.R14	18	18	93.77	8
438_99.R11	438_99.R10	12	12	85.97	7
438_99.R11	438_99.R1	3	3	99.88	1
438_99.R11	438_99.R5	27	27	89.61	15
438_99.R11	438_99.R12	21	21	90.47	13
438_99.R11	438_99.R8	17	17	90.04	11
438_99.R11	438_99.R6	2	2	97.55	2
438_99.R11	438_99.R15	12	12	87.86	9
438_99.R11	438_99.R16	2	2	97.83	2
438_99.R11	438_99.R7	2	2	97.83	2
438_99.R12	438_99.R13	68	68	92.48	16
438_99.R12	438_99.R8	48	48	93.63	12
438_99.R12	438_99.R10	35	35	86.17	4
438_99.R12	438_99.R5	39	39	91.18	11
438_99.R12	438_99.R4	20	20	92.92	4
438_99.R12	438_99.R3	31	31	95.75	10
438_99.R12	438_99.R9	23	23	92.56	8
438_99.R12	438_99.R14	31	31	94.03	10
438_99.R12	438_99.R2	7	7	98.35	3
438_99.R12	438_99.R11	30	30	90.47	13
438_99.R12	438_99.R15	17	17	90.47	6
438_99.R13	438_99.R12	45	34	92.36	16
438_99.R13	438_99.R9	35	27	93.35	19
438_99.R13	438_99.R4	33	26	91.36	12
438_99.R13	438_99.R11	50	37	91.57	31
438_99.R13	438_99.R8	28	19	91.07	16
438_99.R13	438_99.R10	24	20	88.5	10
438_99.R13	438_99.R5	40	25	91.41	24
438_99.R13	438_99.R3	26	17	91.76	15
438_99.R13	438_99.R14	26	18	92.91	18
438_99.R13	438_99.R1	2	2	99.92	1
438_99.R13	438_99.R15	13	7	85.38	11
438_99.R13	438_99.R2	8	6	85.38	11
438_99.R14	438_99.R5	84	84	95.68	8
438_99.R14	438_99.R13	65	65	92.85	18
438_99.R14	438_99.R3	43	43	91.46	9
438_99.R14	438_99.R12	55	55	94.02	10
438_99.R14	438_99.R11	48	48	93.77	8
438_99.R14	438_99.R8	41	41	92.04	8
438_99.R14	438_99.R4	28	28	96.04	3
438_99.R14	438_99.R10	48	48	85.83	8
438_99.R14	438_99.R1	9	9	99.92	1
438_99.R14	438_99.R15	23	23	82.62	3
438_99.R14	438_99.R9	18	18	93.69	6
438_99.R14	438_99.R2	14	14	93.69	5
438_99.R15	438_99.R10	15	15	91.47	5
438_99.R15	438_99.R4	23	23	88.42	8
438_99.R15	438_99.R3	26	26	83.73	8
438_99.R15	438_99.R13	15	15	85.37	11
438_99.R15	438_99.R12	17	17	84.24	5
438_99.R15	438_99.R5	17	17	85.83	5
438_99.R15	438_99.R8	21	21	82.5	6
438_99.R15	438_99.R14	13	13	82.61	3
438_99.R15	438_99.R6	3	3	97.59	2
438_99.R15	438_99.R16	3	3	97.83	2
438_99.R15	438_99.R11	18	18	87.97	9
438_99.R15	438_99.R2	9	9	96.09	5
438_99.R15	438_99.R7	3	3	97.59	2
438_99.R15	438_99.R9	3	3	97.59	1
438_99.R16	438_99.R6	9	8	97.68	4
438_99.R16	438_99.R5	9	5	97.82	2
438_99.R16	438_99.R15	9	5	97.83	2
438_99.R16	438_99.R2	9	5	97.75	2
438_99.R16	438_99.R11	9	5	97.79	2
438_99.R16	438_99.R7	9	8	97.67	4
438_99.R16	438_99.R10	2	2	95.83	1
438_99.R16	438_99.R3	2	2	94.88	1
438_99.R16	438_99.R4	2	2	94.88	1
438_99.R2	438_99.R11	26	26	98.35	4
438_99.R2	438_99.R12	16	16	98.35	3
438_99.R2	438_99.R13	23	23	94.26	11
438_99.R2	438_99.R9	13	13	96.27	3
438_99.R2	438_99.R14	17	17	95.09	5
438_99.R2	438_99.R5	20	20	96.04	5
438_99.R2	438_99.R6	7	7	98.2	3
438_99.R2	438_99.R16	6	6	97.72	2
438_99.R2	438_99.R15	19	19	95.83	5
438_99.R2	438_99.R1	5	5	100	1
438_99.R2	438_99.R10	6	6	99.92	1
438_99.R2	438_99.R7	5	5	97.55	2
438_99.R2	438_99.R4	9	9	95.53	3
438_99.R2	438_99.R3	8	8	94.65	4
438_99.R2	438_99.R8	6	6	94.65	3
438_99.R3	438_99.R8	53	37	91.52	6
438_99.R3	438_99.R13	20	18	91.16	16
438_99.R3	438_99.R12	18	16	95.75	10
438_99.R3	438_99.R5	14	13	91.15	10
438_99.R3	438_99.R4	17	17	92.96	5
438_99.R3	438_99.R14	13	12	91.5	9
438_99.R3	438_99.R11	12	12	93.86	7
438_99.R3	438_99.R9	5	5	94.48	5
438_99.R3	438_99.R15	17	13	83.96	8
438_99.R3	438_99.R10	13	12	84.22	9
438_99.R3	438_99.R16	1	1	94.88	1
438_99.R3	438_99.R2	2	2	94.88	4
438_99.R4	438_99.R9	31	31	90.99	6
438_99.R4	438_99.R13	47	47	91.28	13
438_99.R4	438_99.R11	41	41	91.43	9
438_99.R4	438_99.R12	18	18	92.94	4
438_99.R4	438_99.R8	21	21	92.86	3
438_99.R4	438_99.R5	16	16	93.34	2
438_99.R4	438_99.R3	29	29	92.96	5
438_99.R4	438_99.R14	14	14	96.04	3
438_99.R4	438_99.R15	21	21	88.42	8
438_99.R4	438_99.R10	12	12	83.24	3
438_99.R4	438_99.R2	4	4	95.53	3
438_99.R4	438_99.R16	1	1	95.53	1
438_99.R5	438_99.R14	53	53	95.68	8
438_99.R5	438_99.R12	44	44	91.19	11
438_99.R5	438_99.R13	57	57	91.44	24
438_99.R5	438_99.R8	32	32	90.22	8
438_99.R5	438_99.R4	20	20	93.34	2
438_99.R5	438_99.R9	32	32	91.04	8
438_99.R5	438_99.R3	29	29	91.15	10
438_99.R5	438_99.R11	45	45	89.62	15
438_99.R5	438_99.R15	19	19	85.9	6
438_99.R5	438_99.R2	11	11	96.04	5
438_99.R5	438_99.R10	25	25	84.8	5
438_99.R5	438_99.R6	3	3	97.59	2
438_99.R5	438_99.R16	3	3	97.82	2
438_99.R5	438_99.R7	3	3	97.82	2
438_99.R6	438_99.R7	74	74	96.77	3
438_99.R6	438_99.R5	10	6	97.59	2
438_99.R6	438_99.R15	10	6	97.59	2
438_99.R6	438_99.R16	10	6	97.68	4
438_99.R6	438_99.R2	11	7	98.2	3
438_99.R6	438_99.R11	10	6	97.55	2
438_99.R6	438_99.R10	2	2	91.51	1
438_99.R6	438_99.R8	1	1	91.51	1
438_99.R7	438_99.R6	49	49	96.77	3
438_99.R7	438_99.R15	7	4	97.59	2
438_99.R7	438_99.R11	7	4	97.59	2
438_99.R7	438_99.R5	7	4	97.59	2
438_99.R7	438_99.R2	7	4	97.55	2
438_99.R7	438_99.R16	7	4	97.67	4
438_99.R7	438_99.R10	1	1	91.51	1
438_99.R7	438_99.R8	1	1	91.51	1
438_99.R8	438_99.R3	56	56	91.52	6
438_99.R8	438_99.R12	37	37	93.63	12
438_99.R8	438_99.R13	29	29	91.1	16
438_99.R8	438_99.R5	21	21	90.22	8
438_99.R8	438_99.R4	18	18	92.86	3
438_99.R8	438_99.R14	18	18	92.06	8
438_99.R8	438_99.R9	13	13	93.56	6
438_99.R8	438_99.R11	19	19	90.05	11
438_99.R8	438_99.R15	16	16	82.37	6
438_99.R8	438_99.R10	14	14	81.75	5
438_99.R8	438_99.R2	2	2	95.99	3
438_99.R8	438_99.R7	0	0	76.72	1
438_99.R8	438_99.R6	0	0	76.72	1
438_99.R9	438_99.R13	66	66	93.41	19
438_99.R9	438_99.R11	68	68	93.79	15
438_99.R9	438_99.R4	42	42	90.99	6
438_99.R9	438_99.R5	34	34	91.04	8
438_99.R9	438_99.R12	28	28	92.56	8
438_99.R9	438_99.R8	20	20	93.56	6
438_99.R9	438_99.R3	11	11	94.48	5
438_99.R9	438_99.R2	7	7	96.27	3
438_99.R9	438_99.R14	13	13	93.68	6
438_99.R9	438_99.R15	3	3	86.32	2
438_99.R9	438_99.R10	3	3	86.32	2

## Sheet: 146N4
Query	Subject	QueryCoveragePerSubject	QueryCoveragePerUniqueSubject	AverageIdentity	HSPsNumber
146N4.R1	146N4.R12	18	18	99.92	1
146N4.R1	146N4.R13	18	18	99.92	1
146N4.R1	146N4.R10	18	18	99.85	2
146N4.R1	146N4.R9	18	18	99.83	1
146N4.R1	146N4.R2	9	9	99.83	1
146N4.R10	146N4.R7	45	45	93.03	15
146N4.R10	146N4.R12	67	63	92.48	32
146N4.R10	146N4.R4	39	39	92.04	10
146N4.R10	146N4.R3	19	19	95.2	9
146N4.R10	146N4.R2	12	10	98.67	5
146N4.R10	146N4.R13	36	32	91.68	15
146N4.R10	146N4.R9	18	14	87.74	8
146N4.R10	146N4.R1	8	4	99.85	2
146N4.R10	146N4.R16	16	16	88.87	8
146N4.R10	146N4.R11	31	31	90.02	15
146N4.R10	146N4.R5	32	32	89.42	15
146N4.R10	146N4.R6	2	2	97.6	2
146N4.R10	146N4.R15	2	2	99.69	1
146N4.R10	146N4.R14	12	12	86.36	8
146N4.R10	146N4.R8	0	0	86.36	1
146N4.R11	146N4.R12	64	64	93.22	28
146N4.R11	146N4.R16	24	24	93.95	7
146N4.R11	146N4.R5	42	42	92.62	14
146N4.R11	146N4.R9	29	29	86.36	6
146N4.R11	146N4.R3	27	27	95.02	9
146N4.R11	146N4.R4	17	17	95.09	4
146N4.R11	146N4.R7	19	19	92.09	8
146N4.R11	146N4.R13	35	35	92.63	18
146N4.R11	146N4.R10	33	33	90.01	15
146N4.R11	146N4.R2	9	9	96.52	7
146N4.R11	146N4.R15	2	2	100	1
146N4.R11	146N4.R6	2	2	97.47	2
146N4.R11	146N4.R14	12	12	97.47	6
146N4.R12	146N4.R11	47	35	93.18	28
146N4.R12	146N4.R10	47	36	92.51	32
146N4.R12	146N4.R7	33	26	94.68	25
146N4.R12	146N4.R16	25	17	92.87	18
146N4.R12	146N4.R5	35	23	91.75	25
146N4.R12	146N4.R9	22	19	87.64	10
146N4.R12	146N4.R4	31	25	91.93	15
146N4.R12	146N4.R3	24	17	92.22	16
146N4.R12	146N4.R13	31	21	91.36	25
146N4.R12	146N4.R2	9	6	93.65	10
146N4.R12	146N4.R1	2	2	99.92	1
146N4.R12	146N4.R14	13	8	85.57	11
146N4.R12	146N4.R6	1	1	97.63	2
146N4.R12	146N4.R15	1	1	99.77	1
146N4.R12	146N4.R8	0	0	99.77	1
146N4.R13	146N4.R5	61	61	94.88	19
146N4.R13	146N4.R12	46	46	91.32	25
146N4.R13	146N4.R3	24	24	91.44	7
146N4.R13	146N4.R16	24	24	91.98	9
146N4.R13	146N4.R10	40	40	91.77	15
146N4.R13	146N4.R11	42	42	92.49	18
146N4.R13	146N4.R4	16	16	94.38	4
146N4.R13	146N4.R9	26	26	85.86	8
146N4.R13	146N4.R1	5	5	99.92	1
146N4.R13	146N4.R7	27	27	92.18	11
146N4.R13	146N4.R14	13	13	82.62	3
146N4.R13	146N4.R2	9	9	82.62	5
146N4.R14	146N4.R9	15	15	91.42	5
146N4.R14	146N4.R13	13	13	82.61	3
146N4.R14	146N4.R4	24	24	89.36	9
146N4.R14	146N4.R12	18	18	85.57	11
146N4.R14	146N4.R5	14	14	82.52	4
146N4.R14	146N4.R3	22	22	82.77	6
146N4.R14	146N4.R16	22	22	82.04	6
146N4.R14	146N4.R10	16	16	86.49	8
146N4.R14	146N4.R2	7	7	95.16	4
146N4.R14	146N4.R11	15	14	83.64	5
146N4.R14	146N4.R7	3	3	83.64	1
146N4.R15	146N4.R11	5	5	100	1
146N4.R15	146N4.R3	5	5	97.48	2
146N4.R15	146N4.R6	5	5	97.47	2
146N4.R15	146N4.R5	5	5	99.77	1
146N4.R15	146N4.R2	5	5	99.77	1
146N4.R15	146N4.R12	5	5	99.77	1
146N4.R15	146N4.R4	6	6	96.79	2
146N4.R15	146N4.R10	5	5	99.69	1
146N4.R15	146N4.R9	2	2	95.83	1
146N4.R15	146N4.R8	2	2	95.83	1
146N4.R16	146N4.R3	61	61	94.72	15
146N4.R16	146N4.R12	35	35	92.87	18
146N4.R16	146N4.R11	27	27	93.89	7
146N4.R16	146N4.R5	24	24	91.84	6
146N4.R16	146N4.R4	23	23	93.37	3
146N4.R16	146N4.R13	23	23	92.04	9
146N4.R16	146N4.R10	19	19	88.99	8
146N4.R16	146N4.R14	20	20	82.04	6
146N4.R16	146N4.R9	17	17	81.63	5
146N4.R16	146N4.R7	7	7	93.3	5
146N4.R16	146N4.R2	4	4	93.3	5
146N4.R2	146N4.R10	26	26	98.67	5
146N4.R2	146N4.R12	29	29	93.75	10
146N4.R2	146N4.R11	23	23	96.52	7
146N4.R2	146N4.R7	13	13	96.28	3
146N4.R2	146N4.R13	19	19	94.3	5
146N4.R2	146N4.R5	20	20	95.73	5
146N4.R2	146N4.R6	9	9	98.35	3
146N4.R2	146N4.R3	13	13	93.66	6
146N4.R2	146N4.R4	14	14	96.54	4
146N4.R2	146N4.R15	6	6	99.77	1
146N4.R2	146N4.R1	5	5	100	1
146N4.R2	146N4.R9	6	6	99.84	1
146N4.R2	146N4.R14	14	14	94.81	4
146N4.R2	146N4.R16	9	9	94.81	5
146N4.R3	146N4.R16	38	38	94.65	15
146N4.R3	146N4.R11	21	19	95.02	9
146N4.R3	146N4.R12	24	23	91.68	17
146N4.R3	146N4.R5	18	16	92.67	9
146N4.R3	146N4.R13	15	15	91.46	7
146N4.R3	146N4.R4	18	16	95.63	7
146N4.R3	146N4.R10	16	14	95.21	9
146N4.R3	146N4.R7	5	5	95.15	4
146N4.R3	146N4.R14	13	13	83.07	6
146N4.R3	146N4.R6	3	3	97.38	4
146N4.R3	146N4.R2	5	4	93.66	6
146N4.R3	146N4.R15	3	2	97.52	2
146N4.R3	146N4.R9	10	10	82.04	6
146N4.R3	146N4.R8	2	2	82.04	3
146N4.R4	146N4.R10	43	43	92.05	10
146N4.R4	146N4.R7	31	31	91.7	7
146N4.R4	146N4.R5	18	18	95.93	3
146N4.R4	146N4.R12	48	48	91.84	15
146N4.R4	146N4.R16	21	21	93.37	3
146N4.R4	146N4.R11	18	18	95.09	4
146N4.R4	146N4.R3	23	23	95.63	7
146N4.R4	146N4.R13	14	14	94.31	4
146N4.R4	146N4.R14	20	20	89.38	9
146N4.R4	146N4.R9	11	11	83.65	3
146N4.R4	146N4.R2	6	6	96.54	4
146N4.R4	146N4.R6	2	2	97.6	2
146N4.R4	146N4.R15	3	3	97.6	2
146N4.R5	146N4.R13	69	69	94.43	20
146N4.R5	146N4.R12	56	56	91.75	25
146N4.R5	146N4.R11	57	57	92.62	14
146N4.R5	146N4.R16	29	29	91.95	6
146N4.R5	146N4.R4	23	23	95.93	3
146N4.R5	146N4.R7	32	32	91.01	8
146N4.R5	146N4.R3	30	30	92.67	9
146N4.R5	146N4.R10	45	45	89.42	15
146N4.R5	146N4.R14	15	15	83.27	5
146N4.R5	146N4.R2	11	11	95.73	5
146N4.R5	146N4.R9	24	24	85.27	5
146N4.R5	146N4.R6	3	3	97.63	2
146N4.R5	146N4.R15	3	3	97.63	1
146N4.R6	146N4.R3	8	5	97.43	4
146N4.R6	146N4.R5	8	5	97.63	2
146N4.R6	146N4.R2	11	7	98.35	3
146N4.R6	146N4.R12	8	5	97.63	2
146N4.R6	146N4.R10	8	5	97.6	2
146N4.R6	146N4.R4	8	5	97.6	2
146N4.R6	146N4.R15	8	5	97.47	2
146N4.R6	146N4.R11	8	5	97.47	2
146N4.R6	146N4.R9	2	2	97.47	1
146N4.R7	146N4.R10	47	47	93.03	15
146N4.R7	146N4.R12	47	47	94.7	25
146N4.R7	146N4.R4	29	29	91.7	7
146N4.R7	146N4.R5	23	23	91	8
146N4.R7	146N4.R11	19	19	92.09	8
146N4.R7	146N4.R3	7	7	95.15	4
146N4.R7	146N4.R8	4	4	100	1
146N4.R7	146N4.R13	22	22	92.14	11
146N4.R7	146N4.R2	5	5	96.28	3
146N4.R7	146N4.R16	6	6	93.24	5
146N4.R7	146N4.R14	3	3	86.32	2
146N4.R7	146N4.R9	2	2	86.32	2
146N4.R8	146N4.R9	21	21	100	1
146N4.R8	146N4.R7	7	7	100	1
146N4.R8	146N4.R15	2	2	95.83	1
146N4.R8	146N4.R3	4	4	84.61	3
146N4.R8	146N4.R12	1	1	100	1
146N4.R8	146N4.R10	1	1	100	1
146N4.R9	146N4.R12	41	41	87.56	10
146N4.R9	146N4.R11	35	35	86.37	6
146N4.R9	146N4.R8	13	13	100	1
146N4.R9	146N4.R14	14	14	91.42	5
146N4.R9	146N4.R10	18	18	87.74	8
146N4.R9	146N4.R13	27	27	86.03	8
146N4.R9	146N4.R1	5	5	99.83	1
146N4.R9	146N4.R4	13	13	83.65	3
146N4.R9	146N4.R5	21	21	85.27	5
146N4.R9	146N4.R16	18	18	81.52	5
146N4.R9	146N4.R2	3	3	99.84	1
146N4.R9	146N4.R3	17	17	82.04	6
146N4.R9	146N4.R15	1	1	95.83	1
146N4.R9	146N4.R7	3	3	84.86	2
146N4.R9	146N4.R6	1	1	84.86	1

## Sheet: EDL933
Query	Subject	QueryCoveragePerSubject	QueryCoveragePerUniqueSubject	AverageIdentity	HSPsNumber
EDL933.R1	EDL933.R7	18	18	95.62	2
EDL933.R1	EDL933.R8	24	24	97.31	7
EDL933.R1	EDL933.R6	20	20	97.26	4
EDL933.R1	EDL933.R13	28	24	96.91	8
EDL933.R1	EDL933.R4	25	20	96.51	5
EDL933.R1	EDL933.R9	17	12	99.94	3
EDL933.R1	EDL933.R3	17	12	97.99	6
EDL933.R1	EDL933.R14	14	14	95.37	3
EDL933.R1	EDL933.R5	12	8	96.94	3
EDL933.R1	EDL933.R11	11	11	87.91	3
EDL933.R1	EDL933.R12	7	7	87.91	3
EDL933.R10	EDL933.R9	19	19	100	1
EDL933.R10	EDL933.R3	4	4	95.89	1
EDL933.R10	EDL933.R12	4	4	95.69	1
EDL933.R10	EDL933.R15	2	2	95.69	1
EDL933.R11	EDL933.R8	47	47	90.65	20
EDL933.R11	EDL933.R7	35	35	89.75	10
EDL933.R11	EDL933.R6	43	43	92.45	18
EDL933.R11	EDL933.R4	22	22	90.48	10
EDL933.R11	EDL933.R3	11	11	89.46	6
EDL933.R11	EDL933.R12	8	8	88.41	6
EDL933.R11	EDL933.R1	4	4	87.92	3
EDL933.R11	EDL933.R13	8	8	89.49	6
EDL933.R11	EDL933.R14	3	3	84.6	3
EDL933.R11	EDL933.R9	2	2	84.6	2
EDL933.R12	EDL933.R3	26	25	96.42	6
EDL933.R12	EDL933.R14	7	7	91.94	4
EDL933.R12	EDL933.R8	8	8	90.97	11
EDL933.R12	EDL933.R6	6	6	93.67	5
EDL933.R12	EDL933.R11	7	7	88.41	6
EDL933.R12	EDL933.R9	4	4	93.86	2
EDL933.R12	EDL933.R10	2	2	95.69	1
EDL933.R12	EDL933.R15	2	2	93.69	1
EDL933.R12	EDL933.R7	6	6	87.58	7
EDL933.R12	EDL933.R4	5	5	90.38	6
EDL933.R12	EDL933.R13	4	4	91.28	6
EDL933.R12	EDL933.R1	2	2	91.28	3
EDL933.R13	EDL933.R4	81	81	96.23	11
EDL933.R13	EDL933.R3	44	44	94.71	12
EDL933.R13	EDL933.R7	39	39	93.03	7
EDL933.R13	EDL933.R8	64	64	93.63	22
EDL933.R13	EDL933.R6	46	46	94.3	9
EDL933.R13	EDL933.R9	46	46	88.77	10
EDL933.R13	EDL933.R14	21	21	82.57	3
EDL933.R13	EDL933.R1	17	17	96.89	8
EDL933.R13	EDL933.R12	8	8	91.31	6
EDL933.R13	EDL933.R11	13	13	89.34	6
EDL933.R13	EDL933.R5	3	3	89.34	1
EDL933.R14	EDL933.R9	15	15	91.42	5
EDL933.R14	EDL933.R7	16	16	86.42	4
EDL933.R14	EDL933.R12	9	9	91.94	4
EDL933.R14	EDL933.R3	29	29	84.41	9
EDL933.R14	EDL933.R4	14	14	82.51	4
EDL933.R14	EDL933.R13	13	13	82.55	3
EDL933.R14	EDL933.R6	16	16	85.9	7
EDL933.R14	EDL933.R1	6	6	95.78	3
EDL933.R14	EDL933.R8	15	15	85.95	11
EDL933.R14	EDL933.R11	3	3	85.95	3
EDL933.R15	EDL933.R12	4	4	93.69	1
EDL933.R15	EDL933.R3	4	4	93.6	1
EDL933.R15	EDL933.R9	2	2	95.83	1
EDL933.R15	EDL933.R10	2	2	95.83	1
EDL933.R3	EDL933.R8	26	26	93.73	13
EDL933.R3	EDL933.R4	26	23	93.12	9
EDL933.R3	EDL933.R13	25	23	94.67	12
EDL933.R3	EDL933.R12	27	27	96.43	6
EDL933.R3	EDL933.R6	18	18	95.34	5
EDL933.R3	EDL933.R7	17	17	90.88	6
EDL933.R3	EDL933.R14	24	24	84.61	9
EDL933.R3	EDL933.R11	10	10	89.44	6
EDL933.R3	EDL933.R9	22	20	87.54	9
EDL933.R3	EDL933.R1	7	4	97.99	6
EDL933.R3	EDL933.R10	2	2	95.89	1
EDL933.R3	EDL933.R5	4	2	95.27	2
EDL933.R3	EDL933.R15	2	2	95.27	1
EDL933.R4	EDL933.R13	57	56	96.2	11
EDL933.R4	EDL933.R8	55	55	91.4	25
EDL933.R4	EDL933.R6	46	46	90.14	10
EDL933.R4	EDL933.R3	30	30	93.13	9
EDL933.R4	EDL933.R7	31	31	91.3	8
EDL933.R4	EDL933.R11	25	25	90.46	10
EDL933.R4	EDL933.R14	15	15	83.26	5
EDL933.R4	EDL933.R1	10	10	96.51	5
EDL933.R4	EDL933.R9	27	27	87.68	6
EDL933.R4	EDL933.R5	2	2	95.27	1
EDL933.R4	EDL933.R12	7	7	95.27	6
EDL933.R5	EDL933.R9	6	6	93.41	2
EDL933.R5	EDL933.R4	4	4	95.27	1
EDL933.R5	EDL933.R3	4	4	95.27	2
EDL933.R5	EDL933.R1	7	7	96.94	3
EDL933.R5	EDL933.R13	3	3	96.94	1
EDL933.R6	EDL933.R8	69	54	91.41	32
EDL933.R6	EDL933.R7	69	45	89.39	17
EDL933.R6	EDL933.R11	69	33	92.25	18
EDL933.R6	EDL933.R4	30	30	90.14	10
EDL933.R6	EDL933.R3	16	16	95.34	5
EDL933.R6	EDL933.R13	21	21	94.26	9
EDL933.R6	EDL933.R9	13	13	85.92	7
EDL933.R6	EDL933.R12	6	6	93.86	5
EDL933.R6	EDL933.R1	7	7	97.26	4
EDL933.R6	EDL933.R14	12	12	97.26	8
EDL933.R7	EDL933.R8	62	62	90.45	23
EDL933.R7	EDL933.R6	58	58	89.39	17
EDL933.R7	EDL933.R11	35	35	89.51	10
EDL933.R7	EDL933.R13	23	23	93.21	7
EDL933.R7	EDL933.R1	8	8	95.62	2
EDL933.R7	EDL933.R3	18	18	90.88	6
EDL933.R7	EDL933.R14	15	15	86.35	4
EDL933.R7	EDL933.R4	26	26	91.29	8
EDL933.R7	EDL933.R9	12	12	85.01	5
EDL933.R7	EDL933.R12	7	7	85.01	7
EDL933.R8	EDL933.R6	48	35	91.04	32
EDL933.R8	EDL933.R7	42	31	90.51	23
EDL933.R8	EDL933.R11	30	23	90.66	20
EDL933.R8	EDL933.R4	36	23	91.43	25
EDL933.R8	EDL933.R9	23	19	87.81	11
EDL933.R8	EDL933.R3	22	14	94.68	12
EDL933.R8	EDL933.R13	28	19	93.66	22
EDL933.R8	EDL933.R1	8	5	97.31	7
EDL933.R8	EDL933.R12	8	5	90.96	11
EDL933.R8	EDL933.R14	12	7	90.96	11
EDL933.R9	EDL933.R8	40	40	87.81	11
EDL933.R9	EDL933.R10	13	13	100	1
EDL933.R9	EDL933.R14	14	14	91.42	5
EDL933.R9	EDL933.R6	18	18	86	7
EDL933.R9	EDL933.R13	29	29	88.78	10
EDL933.R9	EDL933.R4	24	24	87.69	6
EDL933.R9	EDL933.R3	23	23	87.61	9
EDL933.R9	EDL933.R1	5	5	99.94	3
EDL933.R9	EDL933.R12	5	5	93.86	2
EDL933.R9	EDL933.R7	12	12	85.13	5
EDL933.R9	EDL933.R5	3	3	93.41	2
EDL933.R9	EDL933.R15	1	1	95.83	1
EDL933.R9	EDL933.R11	2	2	95.83	2
