# Supplementary material for: Genomic analysis of shiga toxin-containing Escherichia coli O157:H7 isolated from Argentinean cattle
Source: PLoS One. 2021 Oct 28;16(10):e0258753. doi: 10.1371/journal.pone.0258753 (PMC8553066; doi:10.1371/journal.pone.0258753)
Supplement: S4 Table — Shared types and Unique prophages described here were searched against nr. (XLSX) [file pone.0258753.s007.xlsx]

## Sheet: Resumen_Hits
shared prophages			Unique prophages
prophage	Hit number		prophage	Hit number
Tw14359N14	179		EDL933.R2	194
Tw14359J10	175		146N4.R13	133
Tw14359A1	170		146N4.R11	87
Tw14359F6.	160		EDL933.R7	40
Tw14359M13	152		438_99.R9	38
Tw14359L12	137		91Anguil.R7	36
Tw14359K11	119		Tw14359.R8	31
Balcarce142UR15	95		Balcarce242.R11	27
Vac071QR9	84		146N4.R7	9
Tw14359D4	38		EDL933.R12	9
Tw14359C3	32		146N4.R12	1
RafaelaIISR8	27		146N4.R3	1
Tw14359E5	19		71Anguil.R9	1
Tw14359B1	16		RafaelaII.R2	1
Balcarce242WR1	7		146N4.R16	0
Tw14359I9.	4		438_99.R11	0
			438_99.R12	0
			438_99.R3	0
			438_99.R8	0
			71Anguil.R12	0
			71Anguil.R15	0
			71Anguil.R7	0
			71Anguil.R8	0
			Balcarce242.R10	0
			Balcarce242.R15	0
			Balcarce242.R6	0
			Balcarce242.R7	0
			RafaelaII.R13	0
			Vac071.R8	0

## Sheet: Clones_filtrada
Query	Subject	Description	QueryCoveragePerSubject	QueryCoveragePerUniqueSubject	AverageIdentity	HSPsNumber
Balcarce142.R15	gi|1633769202|gb|CP028600.1|	Escherichia coli strain 147 chromosome, complete genome	100	100	99.97	12
Balcarce142.R15	gi|1633763761|gb|CP028598.1|	Escherichia coli strain 148 chromosome, complete genome	100	100	99.97	12
Balcarce142.R15	gi|1552040732|gb|CP034792.1|	Escherichia coli strain 2009C-3378 chromosome, complete genome	100	100	99.93	16
Balcarce142.R15	gi|1782781290|gb|CP046527.1|	Escherichia coli strain RM19259 chromosome, complete genome	100	100	99.98	19
Balcarce142.R15	gi|254590536|gb|CP001368.1|	Escherichia coli O157:H7 str. TW14359, complete genome	100	100	99.97	15
Balcarce142.R15	gi|1845517332|gb|CP038360.1|	Escherichia coli O157:H7 strain F7386 chromosome, complete genome	100	100	99.97	16
Balcarce142.R15	gi|1633758318|gb|CP028596.1|	Escherichia coli strain 149 chromosome, complete genome	100	100	99.95	14
Balcarce142.R15	gi|1552040751|gb|CP034799.1|	Escherichia coli strain 2009C-4687 chromosome, complete genome	100	100	99.99	16
Balcarce142.R15	gi|734586714|gb|CP010304.1|	Escherichia coli O157:H7 str. SS52, complete genome	99	99	99.93	17
Balcarce142.R15	gi|1845426879|gb|CP038319.1|	Escherichia coli O157:H7 strain NE122 chromosome, complete genome	100	100	99.99	18
Balcarce142.R15	gi|1758841511|gb|CP032811.1|	Escherichia coli strain ERL03-1416 chromosome, complete genome	100	100	99.96	19
Balcarce142.R15	gi|1758808457|gb|CP032801.1|	Escherichia coli strain ERL06-2442 chromosome, complete genome	100	100	99.97	20
Balcarce142.R15	gi|1758794613|gb|CP032795.1|	Escherichia coli strain ERL06-2503 chromosome, complete genome	100	100	99.98	16
Balcarce142.R15	gi|1552040756|gb|CP034794.1|	Escherichia coli strain 06-3462 chromosome, complete genome	100	100	99.98	17
Balcarce142.R15	gi|1015679132|gb|CP015020.1|	Escherichia coli strain 28RC1 chromosome, complete genome	100	100	99.99	16
Balcarce142.R15	gi|1775850608|gb|CP035545.1|	Escherichia coli strain FSIS11705876 chromosome, complete genome	100	100	99.95	19
Balcarce142.R15	gi|1845621487|gb|CP038416.1|	Escherichia coli O157:H7 strain 3-5-1 chromosome, complete genome	100	100	99.92	15
Balcarce142.R15	gi|1845603129|gb|CP038408.1|	Escherichia coli O157:H7 strain 86-24 chromosome, complete genome	100	100	99.9	14
Balcarce142.R15	gi|1845596893|gb|CP038405.1|	Escherichia coli O157:H7 strain ATCC 35150 chromosome, complete genome	100	100	99.93	14
Balcarce142.R15	gi|1845586267|gb|CP038398.1|	Escherichia coli O157:H7 strain DEC4E chromosome, complete genome	100	100	99.93	21
Balcarce142.R15	gi|1845559754|gb|CP038380.1|	Escherichia coli O157:H7 strain E32511 chromosome, complete genome	100	100	99.96	15
Balcarce142.R15	gi|1845541879|gb|CP038372.1|	Escherichia coli O157:H7 strain F6294 chromosome, complete genome	100	100	99.91	14
Balcarce142.R15	gi|1845529615|gb|CP038366.1|	Escherichia coli O157:H7 strain F6667 chromosome, complete genome	100	100	99.93	19
Balcarce142.R15	gi|1845523772|gb|CP038363.1|	Escherichia coli O157:H7 strain F7349 chromosome, complete genome	100	100	99.92	22
Balcarce142.R15	gi|1845511520|gb|CP038357.1|	Escherichia coli O157:H7 strain F7508 chromosome, complete genome	100	100	99.91	17
Balcarce142.R15	gi|1845488981|gb|CP038349.1|	Escherichia coli O157:H7 strain F8952 chromosome, complete genome	100	100	99.93	18
Balcarce142.R15	gi|1845470198|gb|CP038342.1|	Escherichia coli O157:H7 strain H2495 chromosome, complete genome	100	100	99.92	14
Balcarce142.R15	gi|1845438966|gb|CP038324.1|	Escherichia coli O157:H7 strain NE 1169-1 chromosome, complete genome	100	100	99.93	20
Balcarce142.R15	gi|1845432764|gb|CP038321.1|	Escherichia coli O157:H7 strain NE1127 chromosome, complete genome	100	100	99.93	20
Balcarce142.R15	gi|1802068955|gb|CP034384.1|	Escherichia coli O157:H7 strain FRIK804 chromosome, complete genome	100	100	99.96	20
Balcarce142.R15	gi|1771357819|gb|CP040311.1|	Escherichia coli strain F3398 chromosome, complete genome	100	100	99.98	17
Balcarce142.R15	gi|1758821829|gb|CP032805.1|	Escherichia coli strain ERL05-0623 chromosome, complete genome	100	99	99.93	15
Balcarce142.R15	gi|1758800117|gb|CP032797.1|	Escherichia coli strain ERL06-2497 chromosome, complete genome	100	100	99.93	16
Balcarce142.R15	gi|1752751027|gb|CP044145.1|	Escherichia coli O157 strain AR-0428 chromosome, complete genome	100	100	99.95	17
Balcarce142.R15	gi|1672795603|gb|CP040570.1|	Escherichia coli O157:H7 strain ECP17-1298 chromosome, complete genome	100	100	99.91	14
Balcarce142.R15	gi|1672790342|gb|CP040572.1|	Escherichia coli O157:H7 strain ECP17-46 chromosome, complete genome	100	100	99.98	14
Balcarce142.R15	gi|1634009982|gb|CP028700.1|	Escherichia coli strain 105 chromosome, complete genome	100	100	99.9	14
Balcarce142.R15	gi|1634004527|gb|CP028698.1|	Escherichia coli strain 106 chromosome, complete genome	100	100	99.92	17
Balcarce142.R15	gi|1633999048|gb|CP028695.1|	Escherichia coli strain 107 chromosome, complete genome	100	100	99.91	17
Balcarce142.R15	gi|1633993562|gb|CP028693.1|	Escherichia coli strain 108 chromosome, complete genome	100	100	99.86	19
Balcarce142.R15	gi|1633988084|gb|CP028690.1|	Escherichia coli strain 109 chromosome, complete genome	100	100	99.91	17
Balcarce142.R15	gi|1633982607|gb|CP028687.1|	Escherichia coli strain 110 chromosome, complete genome	100	100	99.89	19
Balcarce142.R15	gi|1633977055|gb|CP028685.1|	Escherichia coli strain 111 chromosome, complete genome	100	100	99.92	18
Balcarce142.R15	gi|1633971504|gb|CP028683.1|	Escherichia coli strain 112 chromosome, complete genome	100	100	99.92	16
Balcarce142.R15	gi|1633911174|gb|CP028652.1|	Escherichia coli strain 123 chromosome, complete genome	100	100	99.91	16
Balcarce142.R15	gi|1633905694|gb|CP028650.1|	Escherichia coli strain 124 chromosome, complete genome	100	100	99.86	18
Balcarce142.R15	gi|1632132802|gb|CP031913.1|	Escherichia coli O157:H7 strain FWSEC0004 chromosome, complete genome	100	100	99.92	14
Balcarce142.R15	gi|1552040744|gb|CP034797.1|	Escherichia coli strain 08-3918 chromosome, complete genome	100	100	99.93	14
Balcarce142.R15	gi|1552040738|gb|CP034803.1|	Escherichia coli strain 2009C-3554 chromosome, complete genome	100	100	99.93	16
Balcarce142.R15	gi|1552040736|gb|CP034806.1|	Escherichia coli strain 2010C-3347 chromosome, complete genome	100	100	99.9	13
Balcarce142.R15	gi|1398296973|dbj|BA000007.3|	Escherichia coli O157:H7 str. Sakai DNA, complete genome	100	100	99.94	16
Balcarce142.R15	gi|1111540697|gb|CP018239.1|	Escherichia coli strain 272 chromosome, complete genome	100	100	99.96	15
Balcarce142.R15	gi|1098388045|gb|CP017669.1|	Escherichia coli strain PA20, complete genome	100	100	99.92	14
Balcarce142.R15	gi|1087708850|gb|CP017249.1|	Escherichia coli strain NADC 5570/86-24/6565 chromosome, complete genome	100	100	99.87	14
Balcarce142.R15	gi|1074012148|gb|CP017444.1|	Escherichia coli O157:H7 strain 8368 chromosome, complete genome	100	100	99.91	18
Balcarce142.R15	gi|1074001095|gb|CP017440.1|	Escherichia coli O157:H7 strain 3384 chromosome, complete genome	100	100	99.92	17
Balcarce142.R15	gi|1052521625|gb|CP015855.1|	Escherichia coli strain EDL933-1 genome	100	100	99.92	19
Balcarce142.R15	gi|1015684739|gb|CP015023.1|	Escherichia coli strain SRCC 1675 chromosome, complete genome	100	100	99.95	14
Balcarce142.R15	gi|937297913|gb|CP012802.1|	Escherichia coli O157:H7 strain WS4202, complete genome	100	100	99.96	14
Balcarce142.R15	gi|667689599|gb|CP008957.1|	Escherichia coli O157:H7 str. EDL933, complete genome	100	100	99.95	14
Balcarce142.R15	gi|1930734241|gb|CP064167.1|	Escherichia coli O157:H7 strain Wll001 chromosome, complete genome	100	100	99.91	16
Balcarce142.R15	gi|386794017|gb|CP001925.1|	Escherichia coli Xuzhou21, complete genome	100	100	99.95	16
Balcarce142.R15	gi|1911932286|gb|CP062160.1|	Escherichia coli strain 20R2R chromosome, complete genome	100	100	99.95	14
Balcarce142.R15	gi|56384585|gb|AE005174.2|	Escherichia coli O157:H7 str. EDL933 genome	100	100	99.82	15
Balcarce142.R15	gi|1752751038|gb|CP044143.1|	Escherichia coli O157 strain AR-0429 chromosome, complete genome	100	100	99.93	19
Balcarce142.R15	gi|1845464161|gb|CP038339.1|	Escherichia coli O157:H7 strain H6437 chromosome, complete genome	100	100	99.98	14
Balcarce142.R15	gi|1845415461|gb|CP038313.1|	Escherichia coli O157:H7 strain OK1 chromosome, complete genome	100	100	99.91	20
Balcarce142.R15	gi|1845652096|gb|CP038428.1|	Escherichia coli O157:H7 strain 611 chromosome, complete genome	100	99	99.92	17
Balcarce142.R15	gi|1774484448|gb|CP045863.1|	Escherichia coli O157:H7 strain CFSAN076619 chromosome, complete genome	100	100	99.89	18
Balcarce142.R15	gi|1773867978|gb|CP038494.1|	Escherichia coli O157:H7 strain TT12B chromosome, complete genome	100	100	99.95	13
Balcarce142.R15	gi|1758782395|gb|CP032791.1|	Escherichia coli strain NZRM4165 chromosome, complete genome	100	100	99.92	17
Balcarce142.R15	gi|1752751035|gb|CP044140.1|	Escherichia coli O157 strain AR-0430 chromosome, complete genome	100	100	99.88	20
Balcarce142.R15	gi|1633916660|gb|CP028654.1|	Escherichia coli strain 122 chromosome, complete genome	100	100	99.89	14
Balcarce142.R15	gi|1633786021|gb|CP028609.1|	Escherichia coli strain 142 chromosome, complete genome	100	100	99.92	16
Balcarce142.R15	gi|1633780300|gb|CP028607.1|	Escherichia coli strain 143 chromosome, complete genome	100	100	99.91	19
Balcarce142.R15	gi|1216475819|gb|CP016755.1|	Escherichia coli strain FORC_044 chromosome, complete genome	100	100	99.92	16
Balcarce142.R15	gi|1111535082|gb|CP018237.1|	Escherichia coli strain 155, complete genome	100	100	99.91	14
Balcarce142.R15	gi|1915395144|gb|CP018252.2|	Escherichia coli strain 9000 chromosome, complete genome	100	100	99.92	17
Balcarce142.R15	gi|1845500524|gb|CP038353.1|	Escherichia coli O157:H7 strain F8797 chromosome, complete genome	99	99	99.99	16
Balcarce142.R15	gi|1552040734|gb|CP034801.1|	Escherichia coli strain 2010C-3142 chromosome, complete genome	99	99	99.97	18
Balcarce142.R15	gi|209157093|gb|CP001164.1|	Escherichia coli O157:H7 str. EC4115, complete genome	99	99	99.99	16
Balcarce142.R15	gi|1854578792|gb|CP039834.1|	Escherichia coli O157:H7 strain MB41-1 chromosome, complete genome	100	100	99.92	19
Balcarce142.R15	gi|1231002947|gb|CP022689.1|	Escherichia coli strain CDC#03-98 chromosome, complete genome	99	99	99.86	17
Balcarce142.R15	gi|1743107847|gb|CP043539.1|	Escherichia coli O157 strain Al Ain chromosome, complete genome	100	99	99.86	15
Balcarce142.R15	gi|1420818002|gb|CP030767.1|	Escherichia coli strain 2017C-4109 chromosome, complete genome	100	100	99.98	21
Balcarce142.R15	gi|1111574369|gb|CP018250.1|	Escherichia coli strain 10671 chromosome, complete genome	100	99	99.98	14
Balcarce142.R15	gi|1796936950|gb|CP041747.1|	Escherichia coli strain NCCP 15739 chromosome, complete genome	100	100	99.96	16
Balcarce142.R15	gi|666001753|gb|CP008805.1|	Escherichia coli O157:H7 str. SS17, complete genome	99	99	99.88	17
Balcarce142.R15	gi|1845495031|gb|CP038351.1|	Escherichia coli O157:H7 strain F8798 chromosome, complete genome	100	100	99.92	31
Balcarce142.R15	gi|1552040741|gb|CP034808.1|	Escherichia coli strain 08-3914 chromosome, complete genome	100	100	99.97	19
Balcarce142.R15	gi|1758835854|gb|CP032808.1|	Escherichia coli strain ERL04-3476 chromosome, complete genome	100	100	99.93	24
Balcarce142.R15	gi|1758815020|gb|CP032803.1|	Escherichia coli strain ERL05-1306 chromosome, complete genome	100	100	99.93	22
Balcarce142.R15	gi|1730061128|gb|CP043019.1|	Escherichia coli strain 397404_gen chromosome, complete genome	100	100	99.83	18
Balcarce142.R15	gi|1729909082|gb|CP043025.1|	Escherichia coli strain 399730_gen chromosome, complete genome	100	100	99.68	18
Balcarce142.R15	gi|1720325459|gb|CP041623.1|	Escherichia coli O157:H7 strain ATCC 43888 chromosome, complete genome	100	100	99.86	13
Balcarce242.R1	gi|1915395144|gb|CP018252.2|	Escherichia coli strain 9000 chromosome, complete genome	100	100	99.86	14
Balcarce242.R1	gi|1111535082|gb|CP018237.1|	Escherichia coli strain 155, complete genome	100	100	99.86	15
Balcarce242.R1	gi|1729909076|gb|CP043015.1|	Escherichia coli strain 388808_gen chromosome, complete genome	100	100	99.71	13
Balcarce242.R1	gi|1729909082|gb|CP043025.1|	Escherichia coli strain 399730_gen chromosome, complete genome	100	100	99.57	13
Balcarce242.R1	gi|1730061128|gb|CP043019.1|	Escherichia coli strain 397404_gen chromosome, complete genome	100	100	99.45	13
Balcarce242.R1	gi|1729909083|gb|CP043011.1|	Escherichia coli strain 388755_gen chromosome, complete genome	100	100	99.53	12
Balcarce242.R1	gi|1352880448|gb|CP022050.2|	Escherichia coli O157 strain FDAARGOS_293 chromosome, complete genome	100	100	99.84	11
RafaelaII.R8	gi|1845559754|gb|CP038380.1|	Escherichia coli O157:H7 strain E32511 chromosome, complete genome	100	100	99.75	18
RafaelaII.R8	gi|1552040741|gb|CP034808.1|	Escherichia coli strain 08-3914 chromosome, complete genome	100	100	99.8	23
RafaelaII.R8	gi|1845614780|gb|CP038414.1|	Escherichia coli O157:H7 strain 17B6-2 chromosome, complete genome	99	99	99.81	26
RafaelaII.R8	gi|1845541879|gb|CP038372.1|	Escherichia coli O157:H7 strain F6294 chromosome, complete genome	100	100	99.76	19
RafaelaII.R8	gi|1911932286|gb|CP062160.1|	Escherichia coli strain 20R2R chromosome, complete genome	100	100	99.78	20
RafaelaII.R8	gi|1634009982|gb|CP028700.1|	Escherichia coli strain 105 chromosome, complete genome	100	100	99.75	20
RafaelaII.R8	gi|1633993562|gb|CP028693.1|	Escherichia coli strain 108 chromosome, complete genome	99	99	99.77	22
RafaelaII.R8	gi|1398296973|dbj|BA000007.3|	Escherichia coli O157:H7 str. Sakai DNA, complete genome	100	100	99.79	22
RafaelaII.R8	gi|1074001095|gb|CP017440.1|	Escherichia coli O157:H7 strain 3384 chromosome, complete genome	100	100	99.78	23
RafaelaII.R8	gi|1634004527|gb|CP028698.1|	Escherichia coli strain 106 chromosome, complete genome	100	100	99.78	23
RafaelaII.R8	gi|1633786021|gb|CP028609.1|	Escherichia coli strain 142 chromosome, complete genome	100	100	99.78	20
RafaelaII.R8	gi|386794017|gb|CP001925.1|	Escherichia coli Xuzhou21, complete genome	100	100	99.78	21
RafaelaII.R8	gi|1758800117|gb|CP032797.1|	Escherichia coli strain ERL06-2497 chromosome, complete genome	100	100	99.8	22
RafaelaII.R8	gi|937297913|gb|CP012802.1|	Escherichia coli O157:H7 strain WS4202, complete genome	100	100	99.83	19
RafaelaII.R8	gi|1633905694|gb|CP028650.1|	Escherichia coli strain 124 chromosome, complete genome	99	99	99.75	21
RafaelaII.R8	gi|1845470198|gb|CP038342.1|	Escherichia coli O157:H7 strain H2495 chromosome, complete genome	100	100	99.77	20
RafaelaII.R8	gi|1773867978|gb|CP038494.1|	Escherichia coli O157:H7 strain TT12B chromosome, complete genome	100	100	99.83	17
RafaelaII.R8	gi|1632132802|gb|CP031913.1|	Escherichia coli O157:H7 strain FWSEC0004 chromosome, complete genome	100	100	99.75	19
RafaelaII.R8	gi|1845481904|gb|CP038346.1|	Escherichia coli O157:H7 strain G5295 chromosome, complete genome	100	99	99.77	26
RafaelaII.R8	gi|1552040736|gb|CP034806.1|	Escherichia coli strain 2010C-3347 chromosome, complete genome	99	99	99.76	18
RafaelaII.R8	gi|1098388045|gb|CP017669.1|	Escherichia coli strain PA20, complete genome	100	100	99.76	20
RafaelaII.R8	gi|1552040732|gb|CP034792.1|	Escherichia coli strain 2009C-3378 chromosome, complete genome	100	100	99.74	26
RafaelaII.R8	gi|667689599|gb|CP008957.1|	Escherichia coli O157:H7 str. EDL933, complete genome	100	100	99.75	21
RafaelaII.R8	gi|1758794613|gb|CP032795.1|	Escherichia coli strain ERL06-2503 chromosome, complete genome	97	98	99.76	22
RafaelaII.R8	gi|1758821829|gb|CP032805.1|	Escherichia coli strain ERL05-0623 chromosome, complete genome	100	100	99.71	19
RafaelaII.R8	gi|1845511520|gb|CP038357.1|	Escherichia coli O157:H7 strain F7508 chromosome, complete genome	100	100	99.74	22
RafaelaII.R8	gi|1845415461|gb|CP038313.1|	Escherichia coli O157:H7 strain OK1 chromosome, complete genome	100	100	99.78	26
Tw14359.R10	gi|254590536|gb|CP001368.1|	Escherichia coli O157:H7 str. TW14359, complete genome	100	100	99.93	10
Tw14359.R10	gi|1805980844|gb|CP034936.1|	Escherichia coli strain PNUSAE013304 chromosome, complete genome	100	100	99.94	10
Tw14359.R10	gi|1845559754|gb|CP038380.1|	Escherichia coli O157:H7 strain E32511 chromosome, complete genome	100	100	99.93	9
Tw14359.R10	gi|1776227981|gb|CP045975.1|	Escherichia coli strain AUSMDU00002545 chromosome, complete genome	100	100	99.9	13
Tw14359.R10	gi|1845361423|gb|CP038284.1|	Escherichia coli O157:H7 strain YB14-1 chromosome, complete genome	100	100	99.89	11
Tw14359.R10	gi|1771346095|gb|CP040307.1|	Escherichia coli strain F1 E4 chromosome, complete genome	100	100	99.89	11
Tw14359.R10	gi|1633752654|gb|CP028592.1|	Escherichia coli strain 150 chromosome, complete genome	100	100	99.89	12
Tw14359.R10	gi|1845367146|gb|CP038287.1|	Escherichia coli O157:H7 strain TX 376-2 chromosome, complete genome	100	100	99.91	12
Tw14359.R10	gi|1633774722|gb|CP028603.1|	Escherichia coli strain 144 chromosome, complete genome	100	100	99.89	14
Tw14359.R10	gi|1845591420|gb|CP038402.1|	Escherichia coli O157:H7 strain BB24-1 chromosome, complete genome	100	100	99.86	14
Tw14359.R10	gi|1845397096|gb|CP038302.1|	Escherichia coli O157:H7 strain SS TX 313-1 chromosome, complete genome	100	100	99.84	16
Tw14359.R10	gi|1845373702|gb|CP038290.1|	Escherichia coli O157:H7 strain TX 265-1 chromosome, complete genome	100	100	99.9	13
Tw14359.R10	gi|1047347262|gb|CP016625.1|	Escherichia coli O157:H7 strain FRIK944, complete genome	100	100	99.85	14
Tw14359.R10	gi|1845639437|gb|CP038423.1|	Escherichia coli O157:H7 strain 7409 chromosome, complete genome	100	100	99.9	10
Tw14359.R10	gi|1845627265|gb|CP038419.1|	Escherichia coli O157:H7 strain 2-6-2 chromosome, complete genome	100	100	99.85	13
Tw14359.R10	gi|1845553733|gb|CP038376.1|	Escherichia coli O157:H7 strain F1273 chromosome, complete genome	100	100	99.9	11
Tw14359.R10	gi|1771374932|gb|CP040316.1|	Escherichia coli strain CV261 chromosome, complete genome	100	100	99.89	10
Tw14359.R10	gi|1771369584|gb|CP040314.1|	Escherichia coli strain MA11 chromosome, complete genome	100	100	99.9	9
Tw14359.R10	gi|1229084222|gb|CP015843.2|	Escherichia coli O157:H7 strain FRIK2455, complete genome	100	100	99.86	14
Tw14359.R10	gi|1032443919|gb|CP015846.1|	Escherichia coli O157:H7 strain FRIK2069, complete genome	100	100	99.86	14
Tw14359.R10	gi|1032418244|gb|CP015842.1|	Escherichia coli O157:H7 strain FRIK2533, complete genome	100	100	99.86	14
Tw14359.R10	gi|1845379677|gb|CP038292.1|	Escherichia coli O157:H7 strain TB21-1 chromosome, complete genome	100	100	99.89	10
Tw14359.R10	gi|1782781290|gb|CP046527.1|	Escherichia coli strain RM19259 chromosome, complete genome	100	100	99.88	10
Tw14359.R10	gi|1758776407|gb|CP032789.1|	Escherichia coli strain NZRM4169 chromosome, complete genome	100	100	99.89	10
Tw14359.R10	gi|1865332467|gb|CP058231.1|	Escherichia coli strain 824422 chromosome, complete genome	100	100	99.52	9
Tw14359.R10	gi|1845391123|gb|CP038300.1|	Escherichia coli O157:H7 strain SS TX 754-1 chromosome, complete genome	100	100	99.89	11
Tw14359.R10	gi|1845529615|gb|CP038366.1|	Escherichia coli O157:H7 strain F6667 chromosome, complete genome	100	100	99.85	12
Tw14359.R10	gi|1633786021|gb|CP028609.1|	Escherichia coli strain 142 chromosome, complete genome	100	100	99.81	10
Tw14359.R10	gi|1111535082|gb|CP018237.1|	Escherichia coli strain 155, complete genome	100	100	99.9	14
Tw14359.R10	gi|1552040736|gb|CP034806.1|	Escherichia coli strain 2010C-3347 chromosome, complete genome	100	100	99.88	10
Tw14359.R10	gi|1845445326|gb|CP038328.1|	Escherichia coli O157:H7 strain NE 1092-2 chromosome, complete genome	100	100	99.78	12
Tw14359.R10	gi|1771363817|gb|CP040313.1|	Escherichia coli strain M7638 chromosome, complete genome	100	100	99.89	10
Tw14359.R10	gi|1845505856|gb|CP038355.1|	Escherichia coli O157:H7 str. F8092B chromosome, complete genome	100	100	99.89	13
Tw14359.R10	gi|1845403113|gb|CP038305.1|	Escherichia coli O157:H7 strain SS NE 1040-1 chromosome, complete genome	100	100	99.89	10
Tw14359.R10	gi|1633944128|gb|CP028668.1|	Escherichia coli strain 117 chromosome, complete genome	100	100	99.89	10
Tw14359.R10	gi|1633927636|gb|CP028659.1|	Escherichia coli strain 120 chromosome, complete genome	100	100	99.89	10
Tw14359.R10	gi|1633861770|gb|CP028626.1|	Escherichia coli strain 137 chromosome, complete genome	100	100	99.89	10
Tw14359.R10	gi|1633856277|gb|CP028623.1|	Escherichia coli strain 138 chromosome, complete genome	100	100	99.89	10
Tw14359.R10	gi|1915395144|gb|CP018252.2|	Escherichia coli strain 9000 chromosome, complete genome	100	100	99.9	13
Tw14359.R10	gi|1633966014|gb|CP028680.1|	Escherichia coli strain 113 chromosome, complete genome	100	100	99.89	10
Tw14359.R10	gi|1633960525|gb|CP028677.1|	Escherichia coli strain 114 chromosome, complete genome	100	100	99.89	10
Tw14359.R10	gi|1633955112|gb|CP028674.1|	Escherichia coli strain 115 chromosome, complete genome	100	100	99.89	10
Tw14359.R10	gi|1633949622|gb|CP028671.1|	Escherichia coli strain 116 chromosome, complete genome	100	100	99.89	10
Tw14359.R10	gi|1633938640|gb|CP028665.1|	Escherichia coli strain 118 chromosome, complete genome	100	100	99.89	10
Tw14359.R10	gi|1633933129|gb|CP028662.1|	Escherichia coli strain 119 chromosome, complete genome	100	100	99.89	10
Tw14359.R10	gi|1633922143|gb|CP028656.1|	Escherichia coli strain 121 chromosome, complete genome	100	100	99.89	10
Tw14359.R10	gi|1633900202|gb|CP028647.1|	Escherichia coli strain 130 chromosome, complete genome	100	100	99.89	10
Tw14359.R10	gi|1633894711|gb|CP028644.1|	Escherichia coli strain 131 chromosome, complete genome	100	100	99.89	10
Tw14359.R10	gi|1633889221|gb|CP028641.1|	Escherichia coli strain 132 chromosome, complete genome	100	100	99.89	10
Tw14359.R10	gi|1633883732|gb|CP028638.1|	Escherichia coli strain 133 chromosome, complete genome	100	100	99.89	10
Tw14359.R10	gi|1633878244|gb|CP028635.1|	Escherichia coli strain 134 chromosome, complete genome	100	100	99.89	10
Tw14359.R10	gi|1633872754|gb|CP028632.1|	Escherichia coli strain 135 chromosome, complete genome	100	100	99.89	10
Tw14359.R10	gi|1633867261|gb|CP028629.1|	Escherichia coli strain 136 chromosome, complete genome	100	100	99.89	10
Tw14359.R10	gi|1633850785|gb|CP028620.1|	Escherichia coli strain 139 chromosome, complete genome	100	100	99.89	10
Tw14359.R10	gi|1633823617|gb|CP028617.1|	Escherichia coli strain 140 chromosome, complete genome	100	100	99.89	10
Tw14359.R10	gi|1633791679|gb|CP028614.1|	Escherichia coli strain 141 chromosome, complete genome	100	100	99.89	10
Tw14359.R10	gi|1563898280|gb|CP035366.1|	Escherichia coli O157:H7 strain C1-057 chromosome, complete genome	100	100	99.88	14
Tw14359.R10	gi|1845409204|gb|CP038309.1|	Escherichia coli O157:H7 strain Show KS 470-1 chromosome, complete genome	100	100	99.89	11
Tw14359.R10	gi|1771351801|gb|CP040309.1|	Escherichia coli strain 21B8 chromosome, complete genome	100	100	99.89	11
Tw14359.R10	gi|1845511520|gb|CP038357.1|	Escherichia coli O157:H7 strain F7508 chromosome, complete genome	100	100	99.89	10
Tw14359.R10	gi|1865332183|gb|CP058233.1|	Escherichia coli strain 818062 chromosome, complete genome	100	100	99.55	10
Tw14359.R10	gi|1729909076|gb|CP043015.1|	Escherichia coli strain 388808_gen chromosome, complete genome	100	100	99.75	12
Tw14359.R10	gi|1729909082|gb|CP043025.1|	Escherichia coli strain 399730_gen chromosome, complete genome	100	100	99.59	12
Tw14359.R10	gi|1729909083|gb|CP043011.1|	Escherichia coli strain 388755_gen chromosome, complete genome	100	100	99.55	11
Tw14359.R10	gi|1730061128|gb|CP043019.1|	Escherichia coli strain 397404_gen chromosome, complete genome	100	100	99.49	12
Tw14359.R10	gi|1845500524|gb|CP038353.1|	Escherichia coli O157:H7 strain F8797 chromosome, complete genome	100	100	99.94	11
Tw14359.R10	gi|991913367|gb|CP014314.1|	Escherichia coli O157:H7 strain JEONG-1266, complete genome	100	100	99.94	11
Tw14359.R10	gi|1552040734|gb|CP034801.1|	Escherichia coli strain 2010C-3142 chromosome, complete genome	100	100	99.94	11
Tw14359.R10	gi|209157093|gb|CP001164.1|	Escherichia coli O157:H7 str. EC4115, complete genome	100	100	99.94	11
Tw14359.R10	gi|1552040751|gb|CP034799.1|	Escherichia coli strain 2009C-4687 chromosome, complete genome	100	100	99.94	11
Tw14359.R10	gi|1552040732|gb|CP034792.1|	Escherichia coli strain 2009C-3378 chromosome, complete genome	100	100	99.94	11
Tw14359.R10	gi|1775850608|gb|CP035545.1|	Escherichia coli strain FSIS11705876 chromosome, complete genome	100	100	99.92	11
Tw14359.R10	gi|734586714|gb|CP010304.1|	Escherichia coli O157:H7 str. SS52, complete genome	100	100	99.84	11
Tw14359.R10	gi|666001753|gb|CP008805.1|	Escherichia coli O157:H7 str. SS17, complete genome	100	100	99.88	11
Tw14359.R10	gi|1552040756|gb|CP034794.1|	Escherichia coli strain 06-3462 chromosome, complete genome	100	100	99.95	10
Tw14359.R10	gi|1552040741|gb|CP034808.1|	Escherichia coli strain 08-3914 chromosome, complete genome	100	100	99.94	12
Tw14359.R10	gi|1420818002|gb|CP030767.1|	Escherichia coli strain 2017C-4109 chromosome, complete genome	100	100	99.91	10
Tw14359.R10	gi|1845420975|gb|CP038316.1|	Escherichia coli O157:H7 strain NE92 chromosome, complete genome	100	100	99.94	11
Tw14359.R10	gi|1074017830|gb|CP017446.1|	Escherichia coli O157:H7 strain 9234 chromosome, complete genome	100	100	99.93	11
Tw14359.R10	gi|1073985018|gb|CP017434.1|	Escherichia coli O157:H7 strain 1130 chromosome, complete genome	100	100	99.93	11
Tw14359.R10	gi|1073995728|gb|CP017438.1|	Escherichia coli O157:H7 strain 2159 chromosome, complete genome	100	100	99.93	11
Tw14359.R10	gi|1073990373|gb|CP017436.1|	Escherichia coli O157:H7 strain 2149 chromosome, complete genome	100	100	99.93	11
Tw14359.R10	gi|1074006639|gb|CP017442.1|	Escherichia coli O157:H7 strain 4276 chromosome, complete genome	100	100	99.93	11
Tw14359.R10	gi|1845652096|gb|CP038428.1|	Escherichia coli O157:H7 strain 611 chromosome, complete genome	100	100	99.84	12
Tw14359.R10	gi|1845415461|gb|CP038313.1|	Escherichia coli O157:H7 strain OK1 chromosome, complete genome	100	100	99.9	11
Tw14359.R10	gi|1633916660|gb|CP028654.1|	Escherichia coli strain 122 chromosome, complete genome	100	100	99.83	13
Tw14359.R10	gi|1098388045|gb|CP017669.1|	Escherichia coli strain PA20, complete genome	100	100	99.83	12
Tw14359.R10	gi|1911932286|gb|CP062160.1|	Escherichia coli strain 20R2R chromosome, complete genome	100	100	99.8	13
Tw14359.R10	gi|1845596893|gb|CP038405.1|	Escherichia coli O157:H7 strain ATCC 35150 chromosome, complete genome	100	100	99.91	11
Tw14359.R10	gi|1773867978|gb|CP038494.1|	Escherichia coli O157:H7 strain TT12B chromosome, complete genome	100	100	99.9	11
Tw14359.R10	gi|1672795603|gb|CP040570.1|	Escherichia coli O157:H7 strain ECP17-1298 chromosome, complete genome	100	100	99.83	12
Tw14359.R10	gi|1633999048|gb|CP028695.1|	Escherichia coli strain 107 chromosome, complete genome	100	100	99.83	11
Tw14359.R10	gi|1633988084|gb|CP028690.1|	Escherichia coli strain 109 chromosome, complete genome	100	100	99.83	11
Tw14359.R10	gi|1633982607|gb|CP028687.1|	Escherichia coli strain 110 chromosome, complete genome	100	100	99.83	11
Tw14359.R10	gi|1632132802|gb|CP031913.1|	Escherichia coli O157:H7 strain FWSEC0004 chromosome, complete genome	100	100	99.91	10
Tw14359.R10	gi|1231002947|gb|CP022689.1|	Escherichia coli strain CDC#03-98 chromosome, complete genome	100	100	99.9	11
Tw14359.R10	gi|937297913|gb|CP012802.1|	Escherichia coli O157:H7 strain WS4202, complete genome	100	100	99.91	10
Tw14359.R10	gi|1845481904|gb|CP038346.1|	Escherichia coli O157:H7 strain G5295 chromosome, complete genome	100	100	99.88	13
Tw14359.R10	gi|1634004527|gb|CP028698.1|	Escherichia coli strain 106 chromosome, complete genome	100	100	99.83	12
Tw14359.R10	gi|1633911174|gb|CP028652.1|	Escherichia coli strain 123 chromosome, complete genome	100	100	99.83	12
Tw14359.R10	gi|1633780300|gb|CP028607.1|	Escherichia coli strain 143 chromosome, complete genome	100	100	99.84	12
Tw14359.R10	gi|1398296973|dbj|BA000007.3|	Escherichia coli O157:H7 str. Sakai DNA, complete genome	100	100	99.83	12
Tw14359.R10	gi|1074001095|gb|CP017440.1|	Escherichia coli O157:H7 strain 3384 chromosome, complete genome	100	100	99.83	12
Tw14359.R10	gi|1015684739|gb|CP015023.1|	Escherichia coli strain SRCC 1675 chromosome, complete genome	100	100	99.83	12
Tw14359.R10	gi|1930734241|gb|CP064167.1|	Escherichia coli O157:H7 strain Wll001 chromosome, complete genome	100	100	99.83	12
Tw14359.R10	gi|1052521625|gb|CP015855.1|	Escherichia coli strain EDL933-1 genome	100	100	99.91	11
Tw14359.R10	gi|1552040738|gb|CP034803.1|	Escherichia coli strain 2009C-3554 chromosome, complete genome	100	100	99.83	12
Tw14359.R10	gi|1854578792|gb|CP039834.1|	Escherichia coli O157:H7 strain MB41-1 chromosome, complete genome	100	100	99.84	12
Tw14359.R10	gi|1633977055|gb|CP028685.1|	Escherichia coli strain 111 chromosome, complete genome	100	100	99.83	12
Tw14359.R10	gi|1633971504|gb|CP028683.1|	Escherichia coli strain 112 chromosome, complete genome	100	100	99.83	12
Tw14359.R10	gi|1074012148|gb|CP017444.1|	Escherichia coli O157:H7 strain 8368 chromosome, complete genome	100	100	99.84	12
Tw14359.R10	gi|386794017|gb|CP001925.1|	Escherichia coli Xuzhou21, complete genome	100	100	99.9	11
Tw14359.R10	gi|1743107847|gb|CP043539.1|	Escherichia coli O157 strain Al Ain chromosome, complete genome	100	100	99.87	13
Tw14359.R10	gi|1216475819|gb|CP016755.1|	Escherichia coli strain FORC_044 chromosome, complete genome	100	100	99.82	12
Tw14359.R10	gi|1111574369|gb|CP018250.1|	Escherichia coli strain 10671 chromosome, complete genome	100	100	99.85	12
Tw14359.R10	gi|1752751035|gb|CP044140.1|	Escherichia coli O157 strain AR-0430 chromosome, complete genome	100	100	99.83	12
Tw14359.R10	gi|1845470198|gb|CP038342.1|	Escherichia coli O157:H7 strain H2495 chromosome, complete genome	100	100	99.83	12
Tw14359.R10	gi|1845523772|gb|CP038363.1|	Escherichia coli O157:H7 strain F7349 chromosome, complete genome	100	100	99.9	12
Tw14359.R10	gi|1845438966|gb|CP038324.1|	Escherichia coli O157:H7 strain NE 1169-1 chromosome, complete genome	100	100	99.91	12
Tw14359.R10	gi|1845432764|gb|CP038321.1|	Escherichia coli O157:H7 strain NE1127 chromosome, complete genome	100	100	99.91	12
Tw14359.R10	gi|1802068955|gb|CP034384.1|	Escherichia coli O157:H7 strain FRIK804 chromosome, complete genome	100	100	99.91	12
Tw14359.R10	gi|1752751038|gb|CP044143.1|	Escherichia coli O157 strain AR-0429 chromosome, complete genome	100	100	99.91	12
Tw14359.R10	gi|1774484448|gb|CP045863.1|	Escherichia coli O157:H7 strain CFSAN076619 chromosome, complete genome	100	100	99.83	11
Tw14359.R10	gi|1695099442|gb|CP035706.1|	Escherichia coli O157:H7 strain COPRO21317 chromosome	100	100	99.89	11
Tw14359.R10	gi|1796936950|gb|CP041747.1|	Escherichia coli strain NCCP 15739 chromosome, complete genome	100	100	99.86	12
Tw14359.R10	gi|667689599|gb|CP008957.1|	Escherichia coli O157:H7 str. EDL933, complete genome	99	99	99.88	12
Tw14359.R10	gi|1111552012|gb|CP018243.1|	Escherichia coli strain 350 chromosome, complete genome	98	99	99.91	9
Tw14359.R10	gi|1111546326|gb|CP018241.1|	Escherichia coli strain 319, complete genome	98	99	99.93	11
Tw14359.R10	gi|1032034210|gb|CP015832.1|	Escherichia coli O157 strain 180-PT54, complete genome	98	99	99.93	9
Tw14359.R10	gi|1032034209|gb|CP015831.1|	Escherichia coli O157 strain 644-PT8, complete genome	98	99	99.93	13
Tw14359.R10	gi|1845633309|gb|CP038421.1|	Escherichia coli O157:H7 strain 7636 chromosome, complete genome	98	99	99.92	11
Tw14359.R10	gi|1845586267|gb|CP038398.1|	Escherichia coli O157:H7 strain DEC4E chromosome, complete genome	98	99	99.93	9
Tw14359.R10	gi|1771340279|gb|CP040305.1|	Escherichia coli strain HB6 chromosome, complete genome	100	100	99.88	11
Tw14359.R10	gi|1845495031|gb|CP038351.1|	Escherichia coli O157:H7 strain F8798 chromosome, complete genome	100	100	99.87	12
Tw14359.R10	gi|1758782395|gb|CP032791.1|	Escherichia coli strain NZRM4165 chromosome, complete genome	100	100	99.84	11
Tw14359.R10	gi|1845517332|gb|CP038360.1|	Escherichia coli O157:H7 strain F7386 chromosome, complete genome	100	100	99.95	11
Tw14359.R10	gi|1633769202|gb|CP028600.1|	Escherichia coli strain 147 chromosome, complete genome	100	100	99.94	12
Tw14359.R10	gi|1633763761|gb|CP028598.1|	Escherichia coli strain 148 chromosome, complete genome	100	100	99.94	12
Tw14359.R10	gi|1633758318|gb|CP028596.1|	Escherichia coli strain 149 chromosome, complete genome	100	100	99.94	12
Tw14359.R10	gi|1352880448|gb|CP022050.2|	Escherichia coli O157 strain FDAARGOS_293 chromosome, complete genome	100	100	99.89	10
Tw14359.R10	gi|1845355008|gb|CP038282.1|	Escherichia coli O157:H7 strain F8492 chromosome, complete genome	100	100	99.89	12
Tw14359.R10	gi|1752751027|gb|CP044145.1|	Escherichia coli O157 strain AR-0428 chromosome, complete genome	100	100	99.83	13
Tw14359.R10	gi|1111563204|gb|CP018247.1|	Escherichia coli strain 7784 chromosome, complete genome	98	99	99.9	10
Tw14359.R10	gi|1758835854|gb|CP032808.1|	Escherichia coli strain ERL04-3476 chromosome, complete genome	100	100	99.88	12
Tw14359.R10	gi|1845451611|gb|CP038333.1|	Escherichia coli O157:H7 strain N8B7-2 chromosome, complete genome	100	100	99.9	14
Tw14359.R10	gi|1755136530|gb|CP044350.1|	Escherichia coli strain 194195 chromosome, complete genome	99	99	99.6	13
Tw14359.R10	gi|1845464161|gb|CP038339.1|	Escherichia coli O157:H7 strain H6437 chromosome, complete genome	100	100	99.91	12
Tw14359.R10	gi|1758808457|gb|CP032801.1|	Escherichia coli strain ERL06-2442 chromosome, complete genome	100	100	99.91	13
Tw14359.R10	gi|1845621487|gb|CP038416.1|	Escherichia coli O157:H7 strain 3-5-1 chromosome, complete genome	100	100	99.92	12
Tw14359.R10	gi|1758841511|gb|CP032811.1|	Escherichia coli strain ERL03-1416 chromosome, complete genome	100	100	99.91	11
Tw14359.R10	gi|1758794613|gb|CP032795.1|	Escherichia coli strain ERL06-2503 chromosome, complete genome	100	100	99.9	13
Tw14359.R10	gi|1752751044|gb|CP044148.1|	Escherichia coli O157 strain AR-0427 chromosome, complete genome	100	100	99.91	11
Tw14359.R10	gi|1672790342|gb|CP040572.1|	Escherichia coli O157:H7 strain ECP17-46 chromosome, complete genome	100	100	99.91	11
Tw14359.R10	gi|1700704455|gb|CP015853.1|	Escherichia coli strain ATCC 43889 chromosome, complete genome	100	100	99.91	12
Tw14359.R10	gi|1771357819|gb|CP040311.1|	Escherichia coli strain F3398 chromosome, complete genome	100	100	99.92	13
Tw14359.R10	gi|1015679132|gb|CP015020.1|	Escherichia coli strain 28RC1 chromosome, complete genome	100	100	99.92	13
Tw14359.R10	gi|1845426879|gb|CP038319.1|	Escherichia coli O157:H7 strain NE122 chromosome, complete genome	100	100	99.91	13
Tw14359.R10	gi|1845475967|gb|CP038344.1|	Escherichia coli O157:H7 strain Gim1-1 chromosome, complete genome	100	100	99.88	12
Tw14359.R10	gi|1845614780|gb|CP038414.1|	Escherichia coli O157:H7 strain 17B6-2 chromosome, complete genome	100	100	99.81	14
Tw14359.R10	gi|1854586504|gb|CP040107.1|	Escherichia coli O157:H7 strain MB9-1 chromosome	100	100	99.89	11
Tw14359.R10	gi|1845488981|gb|CP038349.1|	Escherichia coli O157:H7 strain F8952 chromosome, complete genome	100	100	99.83	12
Tw14359.R10	gi|1758788350|gb|CP032793.1|	Escherichia coli strain NZRM3614 chromosome, complete genome	100	100	99.9	13
Tw14359.R10	gi|1758821829|gb|CP032805.1|	Escherichia coli strain ERL05-0623 chromosome, complete genome	100	100	99.91	11
Tw14359.R10	gi|1758800117|gb|CP032797.1|	Escherichia coli strain ERL06-2497 chromosome, complete genome	100	100	99.91	12
Tw14359.R10	gi|1845603129|gb|CP038408.1|	Escherichia coli O157:H7 strain 86-24 chromosome, complete genome	100	100	99.9	12
Tw14359.R10	gi|1845541879|gb|CP038372.1|	Escherichia coli O157:H7 strain F6294 chromosome, complete genome	100	100	99.84	13
Tw14359.R10	gi|1720325459|gb|CP041623.1|	Escherichia coli O157:H7 strain ATCC 43888 chromosome, complete genome	100	100	99.9	12
Tw14359.R10	gi|1634009982|gb|CP028700.1|	Escherichia coli strain 105 chromosome, complete genome	100	100	99.84	13
Tw14359.R10	gi|1633993562|gb|CP028693.1|	Escherichia coli strain 108 chromosome, complete genome	100	100	99.84	13
Tw14359.R10	gi|1633905694|gb|CP028650.1|	Escherichia coli strain 124 chromosome, complete genome	100	100	99.84	13
Tw14359.R10	gi|1087708850|gb|CP017249.1|	Escherichia coli strain NADC 5570/86-24/6565 chromosome, complete genome	100	100	99.89	12
Tw14359.R10	gi|1087714256|gb|CP017251.1|	Escherichia coli strain NADC 5570/86-24/6564, complete sequence	100	100	99.89	12
Tw14359.R10	gi|1758815020|gb|CP032803.1|	Escherichia coli strain ERL05-1306 chromosome, complete genome	100	100	99.85	12
Tw14359.R10	gi|1845645926|gb|CP038425.1|	Escherichia coli O157:H7 strain 2571 chromosome, complete genome	100	100	99.83	13
Tw14359.R10	gi|1845535489|gb|CP038369.1|	Escherichia coli O157:H7 strain F6321 chromosome, complete genome	100	100	99.8	13
Tw14359.R11	gi|1805980844|gb|CP034936.1|	Escherichia coli strain PNUSAE013304 chromosome, complete genome	100	100	100	2
Tw14359.R11	gi|1782781290|gb|CP046527.1|	Escherichia coli strain RM19259 chromosome, complete genome	100	100	100	2
Tw14359.R11	gi|1775850608|gb|CP035545.1|	Escherichia coli strain FSIS11705876 chromosome, complete genome	100	100	100	2
Tw14359.R11	gi|1552040751|gb|CP034799.1|	Escherichia coli strain 2009C-4687 chromosome, complete genome	100	100	100	2
Tw14359.R11	gi|1552040732|gb|CP034792.1|	Escherichia coli strain 2009C-3378 chromosome, complete genome	100	100	100	2
Tw14359.R11	gi|991913367|gb|CP014314.1|	Escherichia coli O157:H7 strain JEONG-1266, complete genome	100	100	100	2
Tw14359.R11	gi|254590536|gb|CP001368.1|	Escherichia coli O157:H7 str. TW14359, complete genome	100	100	100	2
Tw14359.R11	gi|209157093|gb|CP001164.1|	Escherichia coli O157:H7 str. EC4115, complete genome	100	100	100	2
Tw14359.R11	gi|1845614780|gb|CP038414.1|	Escherichia coli O157:H7 strain 17B6-2 chromosome, complete genome	100	100	100	2
Tw14359.R11	gi|1845464161|gb|CP038339.1|	Escherichia coli O157:H7 strain H6437 chromosome, complete genome	100	100	99.82	3
Tw14359.R11	gi|1752751044|gb|CP044148.1|	Escherichia coli O157 strain AR-0427 chromosome, complete genome	100	100	99.82	3
Tw14359.R11	gi|1672790342|gb|CP040572.1|	Escherichia coli O157:H7 strain ECP17-46 chromosome, complete genome	100	100	99.82	3
Tw14359.R11	gi|1552040734|gb|CP034801.1|	Escherichia coli strain 2010C-3142 chromosome, complete genome	100	100	100	2
Tw14359.R11	gi|1111546326|gb|CP018241.1|	Escherichia coli strain 319, complete genome	100	100	100	2
Tw14359.R11	gi|1111535082|gb|CP018237.1|	Escherichia coli strain 155, complete genome	100	100	100	2
Tw14359.R11	gi|1032034210|gb|CP015832.1|	Escherichia coli O157 strain 180-PT54, complete genome	100	100	100	2
Tw14359.R11	gi|1633769202|gb|CP028600.1|	Escherichia coli strain 147 chromosome, complete genome	100	100	100	2
Tw14359.R11	gi|1633763761|gb|CP028598.1|	Escherichia coli strain 148 chromosome, complete genome	100	100	100	2
Tw14359.R11	gi|1633758318|gb|CP028596.1|	Escherichia coli strain 149 chromosome, complete genome	100	100	100	2
Tw14359.R11	gi|1854578792|gb|CP039834.1|	Escherichia coli O157:H7 strain MB41-1 chromosome, complete genome	100	100	100	2
Tw14359.R11	gi|1845559754|gb|CP038380.1|	Escherichia coli O157:H7 strain E32511 chromosome, complete genome	100	100	99.54	2
Tw14359.R11	gi|1845481904|gb|CP038346.1|	Escherichia coli O157:H7 strain G5295 chromosome, complete genome	100	100	99.82	3
Tw14359.R11	gi|1845445326|gb|CP038328.1|	Escherichia coli O157:H7 strain NE 1092-2 chromosome, complete genome	100	100	99.73	2
Tw14359.R11	gi|1758794613|gb|CP032795.1|	Escherichia coli strain ERL06-2503 chromosome, complete genome	100	100	99.82	3
Tw14359.R11	gi|1729909083|gb|CP043011.1|	Escherichia coli strain 388755_gen chromosome, complete genome	100	100	99.99	1
Tw14359.R11	gi|1729909082|gb|CP043025.1|	Escherichia coli strain 399730_gen chromosome, complete genome	100	100	99.99	1
Tw14359.R11	gi|1729909076|gb|CP043015.1|	Escherichia coli strain 388808_gen chromosome, complete genome	100	100	100	2
Tw14359.R11	gi|1700704455|gb|CP015853.1|	Escherichia coli strain ATCC 43889 chromosome, complete genome	100	100	100	2
Tw14359.R11	gi|1111552012|gb|CP018243.1|	Escherichia coli strain 350 chromosome, complete genome	100	100	99.99	1
Tw14359.R11	gi|1915395144|gb|CP018252.2|	Escherichia coli strain 9000 chromosome, complete genome	100	100	100	2
Tw14359.R11	gi|1845517332|gb|CP038360.1|	Escherichia coli O157:H7 strain F7386 chromosome, complete genome	100	100	100	2
Tw14359.R11	gi|1845426879|gb|CP038319.1|	Escherichia coli O157:H7 strain NE122 chromosome, complete genome	100	100	100	2
Tw14359.R11	gi|1771357819|gb|CP040311.1|	Escherichia coli strain F3398 chromosome, complete genome	100	100	100	2
Tw14359.R11	gi|1758808457|gb|CP032801.1|	Escherichia coli strain ERL06-2442 chromosome, complete genome	100	100	99.82	3
Tw14359.R11	gi|1074017830|gb|CP017446.1|	Escherichia coli O157:H7 strain 9234 chromosome, complete genome	100	100	100	2
Tw14359.R11	gi|1074006639|gb|CP017442.1|	Escherichia coli O157:H7 strain 4276 chromosome, complete genome	100	100	100	2
Tw14359.R11	gi|1073995728|gb|CP017438.1|	Escherichia coli O157:H7 strain 2159 chromosome, complete genome	100	100	100	2
Tw14359.R11	gi|1073990373|gb|CP017436.1|	Escherichia coli O157:H7 strain 2149 chromosome, complete genome	100	100	100	2
Tw14359.R11	gi|1073985018|gb|CP017434.1|	Escherichia coli O157:H7 strain 1130 chromosome, complete genome	100	100	100	2
Tw14359.R11	gi|1015679132|gb|CP015020.1|	Escherichia coli strain 28RC1 chromosome, complete genome	100	100	100	2
Tw14359.R11	gi|1730061128|gb|CP043019.1|	Escherichia coli strain 397404_gen chromosome, complete genome	100	100	99.99	1
Tw14359.R11	gi|1845475967|gb|CP038344.1|	Escherichia coli O157:H7 strain Gim1-1 chromosome, complete genome	100	100	99.99	2
Tw14359.R11	gi|1845397096|gb|CP038302.1|	Escherichia coli O157:H7 strain SS TX 313-1 chromosome, complete genome	100	100	99.99	2
Tw14359.R11	gi|1845367146|gb|CP038287.1|	Escherichia coli O157:H7 strain TX 376-2 chromosome, complete genome	100	100	99.99	2
Tw14359.R11	gi|734586714|gb|CP010304.1|	Escherichia coli O157:H7 str. SS52, complete genome	100	100	99.99	1
Tw14359.R11	gi|1032034209|gb|CP015831.1|	Escherichia coli O157 strain 644-PT8, complete genome	100	100	99.98	3
Tw14359.R11	gi|1845633309|gb|CP038421.1|	Escherichia coli O157:H7 strain 7636 chromosome, complete genome	100	100	99.99	2
Tw14359.R11	gi|1111557556|gb|CP018245.1|	Escherichia coli strain 472, complete genome	100	100	99.99	2
Tw14359.R11	gi|1771369584|gb|CP040314.1|	Escherichia coli strain MA11 chromosome, complete genome	100	100	99.99	2
Tw14359.R11	gi|1758815020|gb|CP032803.1|	Escherichia coli strain ERL05-1306 chromosome, complete genome	100	100	99.99	2
Tw14359.R11	gi|1111574369|gb|CP018250.1|	Escherichia coli strain 10671 chromosome, complete genome	100	100	99.98	1
Tw14359.R11	gi|1776227981|gb|CP045975.1|	Escherichia coli strain AUSMDU00002545 chromosome, complete genome	100	100	99.99	2
Tw14359.R11	gi|1845391123|gb|CP038300.1|	Escherichia coli O157:H7 strain SS TX 754-1 chromosome, complete genome	100	100	99.99	2
Tw14359.R11	gi|1743107847|gb|CP043539.1|	Escherichia coli O157 strain Al Ain chromosome, complete genome	100	100	99.99	2
Tw14359.R11	gi|1845500524|gb|CP038353.1|	Escherichia coli O157:H7 strain F8797 chromosome, complete genome	100	100	99.98	2
Tw14359.R11	gi|1552040756|gb|CP034794.1|	Escherichia coli strain 06-3462 chromosome, complete genome	100	100	99.53	2
Tw14359.R11	gi|1865332467|gb|CP058231.1|	Escherichia coli strain 824422 chromosome, complete genome	100	100	99.97	1
Tw14359.R11	gi|1865332183|gb|CP058233.1|	Escherichia coli strain 818062 chromosome, complete genome	100	100	99.99	2
Tw14359.R11	gi|1845355008|gb|CP038282.1|	Escherichia coli O157:H7 strain F8492 chromosome, complete genome	100	100	99.98	2
Tw14359.R11	gi|666001753|gb|CP008805.1|	Escherichia coli O157:H7 str. SS17, complete genome	100	100	99.98	2
Tw14359.R11	gi|1552040741|gb|CP034808.1|	Escherichia coli strain 08-3914 chromosome, complete genome	100	100	99.68	3
Tw14359.R11	gi|1352880448|gb|CP022050.2|	Escherichia coli O157 strain FDAARGOS_293 chromosome, complete genome	100	100	99.98	2
Tw14359.R11	gi|1845529615|gb|CP038366.1|	Escherichia coli O157:H7 strain F6667 chromosome, complete genome	100	100	99.97	2
Tw14359.R11	gi|1845420975|gb|CP038316.1|	Escherichia coli O157:H7 strain NE92 chromosome, complete genome	100	100	99.95	2
Tw14359.R11	gi|1511899005|gb|CP033605.1|	Escherichia coli O157:H7 strain TR01 chromosome, complete genome	100	100	99.71	2
Tw14359.R11	gi|1845621487|gb|CP038416.1|	Escherichia coli O157:H7 strain 3-5-1 chromosome, complete genome	100	100	99.82	3
Tw14359.R11	gi|1552040744|gb|CP034797.1|	Escherichia coli strain 08-3918 chromosome, complete genome	100	100	99.82	3
Tw14359.R11	gi|1111540697|gb|CP018239.1|	Escherichia coli strain 272 chromosome, complete genome	100	100	99.82	3
Tw14359.R11	gi|1845609011|gb|CP038412.1|	Escherichia coli O157:H7 strain 493/89 chromosome, complete genome	100	100	99.98	4
Tw14359.R11	gi|1845458042|gb|CP038336.1|	Escherichia coli O157:H7 strain LSU61 chromosome, complete genome	100	100	99.92	3
Tw14359.R11	gi|1854586504|gb|CP040107.1|	Escherichia coli O157:H7 strain MB9-1 chromosome	100	100	99.99	2
Tw14359.R11	gi|1845627265|gb|CP038419.1|	Escherichia coli O157:H7 strain 2-6-2 chromosome, complete genome	100	100	100	3
Tw14359.R11	gi|1845591420|gb|CP038402.1|	Escherichia coli O157:H7 strain BB24-1 chromosome, complete genome	100	100	100	3
Tw14359.R11	gi|1845505856|gb|CP038355.1|	Escherichia coli O157:H7 str. F8092B chromosome, complete genome	100	100	100	3
Tw14359.R11	gi|1845403113|gb|CP038305.1|	Escherichia coli O157:H7 strain SS NE 1040-1 chromosome, complete genome	100	100	99.99	2
Tw14359.R11	gi|1845379677|gb|CP038292.1|	Escherichia coli O157:H7 strain TB21-1 chromosome, complete genome	100	100	100	3
Tw14359.R11	gi|1845373702|gb|CP038290.1|	Escherichia coli O157:H7 strain TX 265-1 chromosome, complete genome	100	100	100	3
Tw14359.R11	gi|1845361423|gb|CP038284.1|	Escherichia coli O157:H7 strain YB14-1 chromosome, complete genome	100	100	100	3
Tw14359.R11	gi|1771374932|gb|CP040316.1|	Escherichia coli strain CV261 chromosome, complete genome	100	100	100	3
Tw14359.R11	gi|1771340279|gb|CP040305.1|	Escherichia coli strain HB6 chromosome, complete genome	100	100	99.99	3
Tw14359.R11	gi|1758776407|gb|CP032789.1|	Escherichia coli strain NZRM4169 chromosome, complete genome	100	100	100	4
Tw14359.R11	gi|1633774722|gb|CP028603.1|	Escherichia coli strain 144 chromosome, complete genome	100	100	100	3
Tw14359.R11	gi|1563898280|gb|CP035366.1|	Escherichia coli O157:H7 strain C1-057 chromosome, complete genome	100	100	100	3
Tw14359.R11	gi|1229084222|gb|CP015843.2|	Escherichia coli O157:H7 strain FRIK2455, complete genome	100	100	100	3
Tw14359.R11	gi|1047347262|gb|CP016625.1|	Escherichia coli O157:H7 strain FRIK944, complete genome	100	100	100	3
Tw14359.R11	gi|1032443919|gb|CP015846.1|	Escherichia coli O157:H7 strain FRIK2069, complete genome	100	100	100	3
Tw14359.R11	gi|1032418244|gb|CP015842.1|	Escherichia coli O157:H7 strain FRIK2533, complete genome	100	100	100	3
Tw14359.R11	gi|1845639437|gb|CP038423.1|	Escherichia coli O157:H7 strain 7409 chromosome, complete genome	100	100	99.99	3
Tw14359.R11	gi|1845553733|gb|CP038376.1|	Escherichia coli O157:H7 strain F1273 chromosome, complete genome	100	100	99.99	3
Tw14359.R11	gi|1845451611|gb|CP038333.1|	Escherichia coli O157:H7 strain N8B7-2 chromosome, complete genome	100	100	99.99	3
Tw14359.R11	gi|1771346095|gb|CP040307.1|	Escherichia coli strain F1 E4 chromosome, complete genome	100	100	99.99	3
Tw14359.R11	gi|1111563204|gb|CP018247.1|	Escherichia coli strain 7784 chromosome, complete genome	100	100	99.99	2
Tw14359.R11	gi|1845409204|gb|CP038309.1|	Escherichia coli O157:H7 strain Show KS 470-1 chromosome, complete genome	100	100	99.99	3
Tw14359.R11	gi|1771363817|gb|CP040313.1|	Escherichia coli strain M7638 chromosome, complete genome	100	100	99.99	2
Tw14359.R11	gi|1771351801|gb|CP040309.1|	Escherichia coli strain 21B8 chromosome, complete genome	100	100	99.99	3
Tw14359.R11	gi|1633966014|gb|CP028680.1|	Escherichia coli strain 113 chromosome, complete genome	100	100	99.99	2
Tw14359.R11	gi|1633960525|gb|CP028677.1|	Escherichia coli strain 114 chromosome, complete genome	100	100	99.99	2
Tw14359.R11	gi|1633955112|gb|CP028674.1|	Escherichia coli strain 115 chromosome, complete genome	100	100	99.99	2
Tw14359.R11	gi|1633949622|gb|CP028671.1|	Escherichia coli strain 116 chromosome, complete genome	100	100	99.99	2
Tw14359.R11	gi|1633944128|gb|CP028668.1|	Escherichia coli strain 117 chromosome, complete genome	100	100	99.99	2
Tw14359.R11	gi|1633938640|gb|CP028665.1|	Escherichia coli strain 118 chromosome, complete genome	100	100	99.99	2
Tw14359.R11	gi|1633933129|gb|CP028662.1|	Escherichia coli strain 119 chromosome, complete genome	100	100	99.99	2
Tw14359.R11	gi|1633927636|gb|CP028659.1|	Escherichia coli strain 120 chromosome, complete genome	100	100	99.99	2
Tw14359.R11	gi|1633922143|gb|CP028656.1|	Escherichia coli strain 121 chromosome, complete genome	100	100	99.99	2
Tw14359.R11	gi|1633900202|gb|CP028647.1|	Escherichia coli strain 130 chromosome, complete genome	100	100	99.99	2
Tw14359.R11	gi|1633894711|gb|CP028644.1|	Escherichia coli strain 131 chromosome, complete genome	100	100	99.99	2
Tw14359.R11	gi|1633889221|gb|CP028641.1|	Escherichia coli strain 132 chromosome, complete genome	100	100	99.99	2
Tw14359.R11	gi|1633883732|gb|CP028638.1|	Escherichia coli strain 133 chromosome, complete genome	100	100	99.99	2
Tw14359.R11	gi|1633878244|gb|CP028635.1|	Escherichia coli strain 134 chromosome, complete genome	100	100	99.99	2
Tw14359.R11	gi|1633872754|gb|CP028632.1|	Escherichia coli strain 135 chromosome, complete genome	100	100	99.99	2
Tw14359.R11	gi|1633867261|gb|CP028629.1|	Escherichia coli strain 136 chromosome, complete genome	100	100	99.99	2
Tw14359.R11	gi|1633861770|gb|CP028626.1|	Escherichia coli strain 137 chromosome, complete genome	100	100	99.99	2
Tw14359.R11	gi|1633856277|gb|CP028623.1|	Escherichia coli strain 138 chromosome, complete genome	100	100	99.99	2
Tw14359.R11	gi|1633850785|gb|CP028620.1|	Escherichia coli strain 139 chromosome, complete genome	100	100	99.99	2
Tw14359.R11	gi|1633823617|gb|CP028617.1|	Escherichia coli strain 140 chromosome, complete genome	100	100	99.99	2
Tw14359.R11	gi|1633791679|gb|CP028614.1|	Escherichia coli strain 141 chromosome, complete genome	100	100	99.99	2
Tw14359.R11	gi|1845586267|gb|CP038398.1|	Escherichia coli O157:H7 strain DEC4E chromosome, complete genome	100	100	99.97	2
Tw14359.R11	gi|1755136530|gb|CP044350.1|	Escherichia coli strain 194195 chromosome, complete genome	99	99	99.82	6
Tw14359.R11	gi|1633752654|gb|CP028592.1|	Escherichia coli strain 150 chromosome, complete genome	100	100	99.99	4
Tw14359.R12	gi|1845500524|gb|CP038353.1|	Escherichia coli O157:H7 strain F8797 chromosome, complete genome	100	100	99.46	4
Tw14359.R12	gi|254590536|gb|CP001368.1|	Escherichia coli O157:H7 str. TW14359, complete genome	100	100	99.6	3
Tw14359.R12	gi|1552040734|gb|CP034801.1|	Escherichia coli strain 2010C-3142 chromosome, complete genome	100	100	99.46	4
Tw14359.R12	gi|1552040732|gb|CP034792.1|	Escherichia coli strain 2009C-3378 chromosome, complete genome	100	100	99.46	4
Tw14359.R12	gi|209157093|gb|CP001164.1|	Escherichia coli O157:H7 str. EC4115, complete genome	100	100	99.6	3
Tw14359.R12	gi|1552040751|gb|CP034799.1|	Escherichia coli strain 2009C-4687 chromosome, complete genome	100	100	99.46	4
Tw14359.R12	gi|1805980844|gb|CP034936.1|	Escherichia coli strain PNUSAE013304 chromosome, complete genome	100	100	99.6	3
Tw14359.R12	gi|1782781290|gb|CP046527.1|	Escherichia coli strain RM19259 chromosome, complete genome	100	100	99.59	3
Tw14359.R12	gi|734586714|gb|CP010304.1|	Escherichia coli O157:H7 str. SS52, complete genome	100	100	99.58	3
Tw14359.R12	gi|666001753|gb|CP008805.1|	Escherichia coli O157:H7 str. SS17, complete genome	100	100	99.58	3
Tw14359.R12	gi|991913367|gb|CP014314.1|	Escherichia coli O157:H7 strain JEONG-1266, complete genome	100	100	99.44	4
Tw14359.R12	gi|1775850608|gb|CP035545.1|	Escherichia coli strain FSIS11705876 chromosome, complete genome	100	100	99.47	4
Tw14359.R12	gi|1845517332|gb|CP038360.1|	Escherichia coli O157:H7 strain F7386 chromosome, complete genome	100	100	99.38	4
Tw14359.R12	gi|1511899005|gb|CP033605.1|	Escherichia coli O157:H7 strain TR01 chromosome, complete genome	100	100	99.48	3
Tw14359.R12	gi|1633769202|gb|CP028600.1|	Escherichia coli strain 147 chromosome, complete genome	100	100	99.37	4
Tw14359.R12	gi|1633763761|gb|CP028598.1|	Escherichia coli strain 148 chromosome, complete genome	100	100	99.37	4
Tw14359.R12	gi|1633758318|gb|CP028596.1|	Escherichia coli strain 149 chromosome, complete genome	100	100	99.37	4
Tw14359.R12	gi|1845464161|gb|CP038339.1|	Escherichia coli O157:H7 strain H6437 chromosome, complete genome	100	100	99.43	6
Tw14359.R12	gi|1845621487|gb|CP038416.1|	Escherichia coli O157:H7 strain 3-5-1 chromosome, complete genome	100	100	99.43	6
Tw14359.R12	gi|1672790342|gb|CP040572.1|	Escherichia coli O157:H7 strain ECP17-46 chromosome, complete genome	100	100	99.5	5
Tw14359.R12	gi|1552040744|gb|CP034797.1|	Escherichia coli strain 08-3918 chromosome, complete genome	100	100	99.61	4
Tw14359.R12	gi|1700704455|gb|CP015853.1|	Escherichia coli strain ATCC 43889 chromosome, complete genome	100	100	99.47	6
Tw14359.R12	gi|1845559754|gb|CP038380.1|	Escherichia coli O157:H7 strain E32511 chromosome, complete genome	100	100	99.53	5
Tw14359.R12	gi|1552040756|gb|CP034794.1|	Escherichia coli strain 06-3462 chromosome, complete genome	100	100	99.6	5
Tw14359.R12	gi|1552040741|gb|CP034808.1|	Escherichia coli strain 08-3914 chromosome, complete genome	100	100	99.53	6
Tw14359.R12	gi|1111540697|gb|CP018239.1|	Escherichia coli strain 272 chromosome, complete genome	100	100	99.6	4
Tw14359.R12	gi|1752751044|gb|CP044148.1|	Escherichia coli O157 strain AR-0427 chromosome, complete genome	100	100	99.49	5
Tw14359.R12	gi|1845426879|gb|CP038319.1|	Escherichia coli O157:H7 strain NE122 chromosome, complete genome	100	100	99.33	8
Tw14359.R12	gi|1771357819|gb|CP040311.1|	Escherichia coli strain F3398 chromosome, complete genome	100	100	99.39	6
Tw14359.R12	gi|1015679132|gb|CP015020.1|	Escherichia coli strain 28RC1 chromosome, complete genome	100	100	99.37	8
Tw14359.R12	gi|1634004527|gb|CP028698.1|	Escherichia coli strain 106 chromosome, complete genome	100	100	99.43	6
Tw14359.R12	gi|1633786021|gb|CP028609.1|	Escherichia coli strain 142 chromosome, complete genome	100	100	99.43	6
Tw14359.R12	gi|1074001095|gb|CP017440.1|	Escherichia coli O157:H7 strain 3384 chromosome, complete genome	100	100	99.43	6
Tw14359.R12	gi|1398296973|dbj|BA000007.3|	Escherichia coli O157:H7 str. Sakai DNA, complete genome	100	100	99.37	7
Tw14359.R12	gi|1845488981|gb|CP038349.1|	Escherichia coli O157:H7 strain F8952 chromosome, complete genome	100	100	99.37	7
Tw14359.R12	gi|1752751027|gb|CP044145.1|	Escherichia coli O157 strain AR-0428 chromosome, complete genome	100	100	99.38	6
Tw14359.R12	gi|1634009982|gb|CP028700.1|	Escherichia coli strain 105 chromosome, complete genome	100	100	99.32	9
Tw14359.R12	gi|1633999048|gb|CP028695.1|	Escherichia coli strain 107 chromosome, complete genome	100	100	99.33	8
Tw14359.R12	gi|1633993562|gb|CP028693.1|	Escherichia coli strain 108 chromosome, complete genome	100	100	99.33	7
Tw14359.R12	gi|1633988084|gb|CP028690.1|	Escherichia coli strain 109 chromosome, complete genome	100	100	99.33	8
Tw14359.R12	gi|1633982607|gb|CP028687.1|	Escherichia coli strain 110 chromosome, complete genome	100	100	99.33	8
Tw14359.R12	gi|1633977055|gb|CP028685.1|	Escherichia coli strain 111 chromosome, complete genome	100	100	99.34	8
Tw14359.R12	gi|1633971504|gb|CP028683.1|	Escherichia coli strain 112 chromosome, complete genome	100	100	99.34	8
Tw14359.R12	gi|1633905694|gb|CP028650.1|	Escherichia coli strain 124 chromosome, complete genome	100	100	99.33	7
Tw14359.R12	gi|1632132802|gb|CP031913.1|	Escherichia coli O157:H7 strain FWSEC0004 chromosome, complete genome	100	100	99.37	6
Tw14359.R12	gi|1552040738|gb|CP034803.1|	Escherichia coli strain 2009C-3554 chromosome, complete genome	100	100	99.31	8
Tw14359.R12	gi|1074012148|gb|CP017444.1|	Escherichia coli O157:H7 strain 8368 chromosome, complete genome	100	100	99.33	8
Tw14359.R12	gi|386794017|gb|CP001925.1|	Escherichia coli Xuzhou21, complete genome	100	100	99.37	7
Tw14359.R12	gi|1845652096|gb|CP038428.1|	Escherichia coli O157:H7 strain 611 chromosome, complete genome	100	100	99.37	7
Tw14359.R12	gi|1845415461|gb|CP038313.1|	Escherichia coli O157:H7 strain OK1 chromosome, complete genome	100	100	99.44	7
Tw14359.R12	gi|1672795603|gb|CP040570.1|	Escherichia coli O157:H7 strain ECP17-1298 chromosome, complete genome	100	100	99.44	5
Tw14359.R12	gi|1633911174|gb|CP028652.1|	Escherichia coli strain 123 chromosome, complete genome	100	100	99.33	8
Tw14359.R12	gi|1845603129|gb|CP038408.1|	Escherichia coli O157:H7 strain 86-24 chromosome, complete genome	100	100	99.38	7
Tw14359.R12	gi|1720325459|gb|CP041623.1|	Escherichia coli O157:H7 strain ATCC 43888 chromosome, complete genome	100	100	99.38	7
Tw14359.R12	gi|1845355008|gb|CP038282.1|	Escherichia coli O157:H7 strain F8492 chromosome, complete genome	100	100	99.33	7
Tw14359.R12	gi|1552040736|gb|CP034806.1|	Escherichia coli strain 2010C-3347 chromosome, complete genome	100	100	99.43	6
Tw14359.R12	gi|1633916660|gb|CP028654.1|	Escherichia coli strain 122 chromosome, complete genome	100	100	99.38	7
Tw14359.R12	gi|1845596893|gb|CP038405.1|	Escherichia coli O157:H7 strain ATCC 35150 chromosome, complete genome	100	100	99.36	7
Tw14359.R12	gi|1845523772|gb|CP038363.1|	Escherichia coli O157:H7 strain F7349 chromosome, complete genome	100	100	99.37	7
Tw14359.R12	gi|1845470198|gb|CP038342.1|	Escherichia coli O157:H7 strain H2495 chromosome, complete genome	100	100	99.33	8
Tw14359.R12	gi|1758821829|gb|CP032805.1|	Escherichia coli strain ERL05-0623 chromosome, complete genome	100	100	99.48	5
Tw14359.R12	gi|1758800117|gb|CP032797.1|	Escherichia coli strain ERL06-2497 chromosome, complete genome	100	100	99.37	7
Tw14359.R12	gi|1845511520|gb|CP038357.1|	Escherichia coli O157:H7 strain F7508 chromosome, complete genome	100	100	99.41	6
Tw14359.R12	gi|1802068955|gb|CP034384.1|	Escherichia coli O157:H7 strain FRIK804 chromosome, complete genome	100	100	99.29	8
Tw14359.R12	gi|1087714256|gb|CP017251.1|	Escherichia coli strain NADC 5570/86-24/6564, complete sequence	100	100	99.42	6
Tw14359.R12	gi|1633780300|gb|CP028607.1|	Escherichia coli strain 143 chromosome, complete genome	100	100	99.36	7
Tw14359.R12	gi|1915395144|gb|CP018252.2|	Escherichia coli strain 9000 chromosome, complete genome	100	100	99.38	6
Tw14359.R12	gi|1087708850|gb|CP017249.1|	Escherichia coli strain NADC 5570/86-24/6565 chromosome, complete genome	100	100	99.37	7
Tw14359.R12	gi|1231002947|gb|CP022689.1|	Escherichia coli strain CDC#03-98 chromosome, complete genome	100	100	99.36	7
Tw14359.R12	gi|1845481904|gb|CP038346.1|	Escherichia coli O157:H7 strain G5295 chromosome, complete genome	100	100	99.36	8
Tw14359.R12	gi|1854578792|gb|CP039834.1|	Escherichia coli O157:H7 strain MB41-1 chromosome, complete genome	100	100	99.39	8
Tw14359.R12	gi|1352880448|gb|CP022050.2|	Escherichia coli O157 strain FDAARGOS_293 chromosome, complete genome	100	100	99.41	8
Tw14359.R12	gi|1845391123|gb|CP038300.1|	Escherichia coli O157:H7 strain SS TX 754-1 chromosome, complete genome	100	100	99.37	7
Tw14359.R12	gi|1771351801|gb|CP040309.1|	Escherichia coli strain 21B8 chromosome, complete genome	100	100	99.35	6
Tw14359.R12	gi|1845451611|gb|CP038333.1|	Escherichia coli O157:H7 strain N8B7-2 chromosome, complete genome	100	100	99.34	7
Tw14359.R12	gi|1865332467|gb|CP058231.1|	Escherichia coli strain 824422 chromosome, complete genome	100	100	99.52	4
Tw14359.R12	gi|1563898280|gb|CP035366.1|	Escherichia coli O157:H7 strain C1-057 chromosome, complete genome	100	100	99.35	6
Tw14359.R12	gi|1845505856|gb|CP038355.1|	Escherichia coli O157:H7 str. F8092B chromosome, complete genome	100	100	99.35	6
Tw14359.R12	gi|1771346095|gb|CP040307.1|	Escherichia coli strain F1 E4 chromosome, complete genome	100	100	99.33	6
Tw14359.R12	gi|1633966014|gb|CP028680.1|	Escherichia coli strain 113 chromosome, complete genome	100	100	99.41	5
Tw14359.R12	gi|1633960525|gb|CP028677.1|	Escherichia coli strain 114 chromosome, complete genome	100	100	99.41	5
Tw14359.R12	gi|1633955112|gb|CP028674.1|	Escherichia coli strain 115 chromosome, complete genome	100	100	99.41	5
Tw14359.R12	gi|1633949622|gb|CP028671.1|	Escherichia coli strain 116 chromosome, complete genome	100	100	99.41	5
Tw14359.R12	gi|1633944128|gb|CP028668.1|	Escherichia coli strain 117 chromosome, complete genome	100	100	99.4	5
Tw14359.R12	gi|1633938640|gb|CP028665.1|	Escherichia coli strain 118 chromosome, complete genome	100	100	99.41	5
Tw14359.R12	gi|1633933129|gb|CP028662.1|	Escherichia coli strain 119 chromosome, complete genome	100	100	99.41	5
Tw14359.R12	gi|1633927636|gb|CP028659.1|	Escherichia coli strain 120 chromosome, complete genome	100	100	99.4	5
Tw14359.R12	gi|1633922143|gb|CP028656.1|	Escherichia coli strain 121 chromosome, complete genome	100	100	99.4	5
Tw14359.R12	gi|1633900202|gb|CP028647.1|	Escherichia coli strain 130 chromosome, complete genome	100	100	99.41	5
Tw14359.R12	gi|1633894711|gb|CP028644.1|	Escherichia coli strain 131 chromosome, complete genome	100	100	99.41	5
Tw14359.R12	gi|1633889221|gb|CP028641.1|	Escherichia coli strain 132 chromosome, complete genome	100	100	99.41	5
Tw14359.R12	gi|1633883732|gb|CP028638.1|	Escherichia coli strain 133 chromosome, complete genome	100	100	99.41	5
Tw14359.R12	gi|1633878244|gb|CP028635.1|	Escherichia coli strain 134 chromosome, complete genome	100	100	99.41	5
Tw14359.R12	gi|1633872754|gb|CP028632.1|	Escherichia coli strain 135 chromosome, complete genome	100	100	99.41	5
Tw14359.R12	gi|1633867261|gb|CP028629.1|	Escherichia coli strain 136 chromosome, complete genome	100	100	99.4	5
Tw14359.R12	gi|1633856277|gb|CP028623.1|	Escherichia coli strain 138 chromosome, complete genome	100	100	99.4	5
Tw14359.R12	gi|1633850785|gb|CP028620.1|	Escherichia coli strain 139 chromosome, complete genome	100	100	99.41	5
Tw14359.R12	gi|1633823617|gb|CP028617.1|	Escherichia coli strain 140 chromosome, complete genome	100	100	99.4	5
Tw14359.R12	gi|1633791679|gb|CP028614.1|	Escherichia coli strain 141 chromosome, complete genome	100	100	99.41	5
Tw14359.R12	gi|1633774722|gb|CP028603.1|	Escherichia coli strain 144 chromosome, complete genome	100	100	99.36	7
Tw14359.R12	gi|1633752654|gb|CP028592.1|	Escherichia coli strain 150 chromosome, complete genome	100	100	99.4	6
Tw14359.R12	gi|1845361423|gb|CP038284.1|	Escherichia coli O157:H7 strain YB14-1 chromosome, complete genome	100	100	99.36	7
Tw14359.R12	gi|1845373702|gb|CP038290.1|	Escherichia coli O157:H7 strain TX 265-1 chromosome, complete genome	100	100	99.3	8
Tw14359.R12	gi|1771369584|gb|CP040314.1|	Escherichia coli strain MA11 chromosome, complete genome	100	100	99.34	6
Tw14359.R12	gi|1633861770|gb|CP028626.1|	Escherichia coli strain 137 chromosome, complete genome	100	100	99.4	5
Tw14359.R12	gi|1845553733|gb|CP038376.1|	Escherichia coli O157:H7 strain F1273 chromosome, complete genome	100	100	99.35	7
Tw14359.R12	gi|1845367146|gb|CP038287.1|	Escherichia coli O157:H7 strain TX 376-2 chromosome, complete genome	100	100	99.34	7
Tw14359.R12	gi|1111574369|gb|CP018250.1|	Escherichia coli strain 10671 chromosome, complete genome	100	100	99.45	6
Tw14359.R12	gi|1729909076|gb|CP043015.1|	Escherichia coli strain 388808_gen chromosome, complete genome	100	100	99.32	6
Tw14359.R12	gi|1845639437|gb|CP038423.1|	Escherichia coli O157:H7 strain 7409 chromosome, complete genome	100	100	99.34	7
Tw14359.R12	gi|1845397096|gb|CP038302.1|	Escherichia coli O157:H7 strain SS TX 313-1 chromosome, complete genome	100	100	99.33	8
Tw14359.R12	gi|1854586504|gb|CP040107.1|	Escherichia coli O157:H7 strain MB9-1 chromosome	100	100	99.31	7
Tw14359.R12	gi|1845403113|gb|CP038305.1|	Escherichia coli O157:H7 strain SS NE 1040-1 chromosome, complete genome	100	100	99.35	6
Tw14359.R12	gi|1758776407|gb|CP032789.1|	Escherichia coli strain NZRM4169 chromosome, complete genome	100	100	99.36	6
Tw14359.R12	gi|1845445326|gb|CP038328.1|	Escherichia coli O157:H7 strain NE 1092-2 chromosome, complete genome	100	100	99.41	6
Tw14359.R12	gi|1111563204|gb|CP018247.1|	Escherichia coli strain 7784 chromosome, complete genome	100	100	99.46	4
Tw14359.R12	gi|1845627265|gb|CP038419.1|	Escherichia coli O157:H7 strain 2-6-2 chromosome, complete genome	100	100	99.32	9
Tw14359.R12	gi|1032443919|gb|CP015846.1|	Escherichia coli O157:H7 strain FRIK2069, complete genome	100	100	99.32	9
Tw14359.R12	gi|1229084222|gb|CP015843.2|	Escherichia coli O157:H7 strain FRIK2455, complete genome	100	100	99.32	9
Tw14359.R12	gi|1111546326|gb|CP018241.1|	Escherichia coli strain 319, complete genome	100	100	99.32	7
Tw14359.R12	gi|1845591420|gb|CP038402.1|	Escherichia coli O157:H7 strain BB24-1 chromosome, complete genome	100	100	99.35	9
Tw14359.R12	gi|1047347262|gb|CP016625.1|	Escherichia coli O157:H7 strain FRIK944, complete genome	100	100	99.29	9
Tw14359.R12	gi|1845633309|gb|CP038421.1|	Escherichia coli O157:H7 strain 7636 chromosome, complete genome	100	100	99.39	7
Tw14359.R12	gi|1111552012|gb|CP018243.1|	Escherichia coli strain 350 chromosome, complete genome	100	100	99.37	7
Tw14359.R12	gi|1032418244|gb|CP015842.1|	Escherichia coli O157:H7 strain FRIK2533, complete genome	100	100	99.32	9
Tw14359.R12	gi|1845586267|gb|CP038398.1|	Escherichia coli O157:H7 strain DEC4E chromosome, complete genome	100	100	99.36	6
Tw14359.R12	gi|1845614780|gb|CP038414.1|	Escherichia coli O157:H7 strain 17B6-2 chromosome, complete genome	100	100	99.49	8
Tw14359.R12	gi|1845495031|gb|CP038351.1|	Escherichia coli O157:H7 strain F8798 chromosome, complete genome	100	99	99.37	9
Tw14359.R12	gi|1111535082|gb|CP018237.1|	Escherichia coli strain 155, complete genome	100	100	99.43	7
Tw14359.R12	gi|1032034210|gb|CP015832.1|	Escherichia coli O157 strain 180-PT54, complete genome	100	99	99.32	7
Tw14359.R12	gi|1032034209|gb|CP015831.1|	Escherichia coli O157 strain 644-PT8, complete genome	100	100	99.37	10
Tw14359.R12	gi|667689599|gb|CP008957.1|	Escherichia coli O157:H7 str. EDL933, complete genome	99	99	99.41	8
Tw14359.R12	gi|1771363817|gb|CP040313.1|	Escherichia coli strain M7638 chromosome, complete genome	100	100	99.33	7
Tw14359.R12	gi|1845541879|gb|CP038372.1|	Escherichia coli O157:H7 strain F6294 chromosome, complete genome	99	99	99.33	9
Tw14359.R12	gi|1758815020|gb|CP032803.1|	Escherichia coli strain ERL05-1306 chromosome, complete genome	100	100	99.26	7
Tw14359.R12	gi|1015684739|gb|CP015023.1|	Escherichia coli strain SRCC 1675 chromosome, complete genome	99	99	99.38	9
Tw14359.R12	gi|1865332183|gb|CP058233.1|	Escherichia coli strain 818062 chromosome, complete genome	99	99	99.4	5
Tw14359.R13	gi|1845500524|gb|CP038353.1|	Escherichia coli O157:H7 strain F8797 chromosome, complete genome	100	100	99.89	26
Tw14359.R13	gi|1552040751|gb|CP034799.1|	Escherichia coli strain 2009C-4687 chromosome, complete genome	100	100	99.89	26
Tw14359.R13	gi|1552040734|gb|CP034801.1|	Escherichia coli strain 2010C-3142 chromosome, complete genome	100	100	99.9	26
Tw14359.R13	gi|254590536|gb|CP001368.1|	Escherichia coli O157:H7 str. TW14359, complete genome	100	100	99.9	27
Tw14359.R13	gi|1782781290|gb|CP046527.1|	Escherichia coli strain RM19259 chromosome, complete genome	100	100	99.9	30
Tw14359.R13	gi|1552040732|gb|CP034792.1|	Escherichia coli strain 2009C-3378 chromosome, complete genome	100	100	99.86	28
Tw14359.R13	gi|1845517332|gb|CP038360.1|	Escherichia coli O157:H7 strain F7386 chromosome, complete genome	100	100	99.89	25
Tw14359.R13	gi|1633769202|gb|CP028600.1|	Escherichia coli strain 147 chromosome, complete genome	100	100	99.89	25
Tw14359.R13	gi|1633763761|gb|CP028598.1|	Escherichia coli strain 148 chromosome, complete genome	100	100	99.89	25
Tw14359.R13	gi|1633758318|gb|CP028596.1|	Escherichia coli strain 149 chromosome, complete genome	100	100	99.89	25
Tw14359.R13	gi|1775850608|gb|CP035545.1|	Escherichia coli strain FSIS11705876 chromosome, complete genome	100	100	99.91	28
Tw14359.R13	gi|734586714|gb|CP010304.1|	Escherichia coli O157:H7 str. SS52, complete genome	100	100	99.87	26
Tw14359.R13	gi|1805980844|gb|CP034936.1|	Escherichia coli strain PNUSAE013304 chromosome, complete genome	100	100	99.9	27
Tw14359.R13	gi|1771357819|gb|CP040311.1|	Escherichia coli strain F3398 chromosome, complete genome	100	100	99.93	27
Tw14359.R13	gi|1015679132|gb|CP015020.1|	Escherichia coli strain 28RC1 chromosome, complete genome	100	100	99.93	26
Tw14359.R13	gi|1752751044|gb|CP044148.1|	Escherichia coli O157 strain AR-0427 chromosome, complete genome	100	100	99.9	22
Tw14359.R13	gi|1845559754|gb|CP038380.1|	Escherichia coli O157:H7 strain E32511 chromosome, complete genome	100	100	99.88	23
Tw14359.R13	gi|1758808457|gb|CP032801.1|	Escherichia coli strain ERL06-2442 chromosome, complete genome	100	100	99.92	29
Tw14359.R13	gi|1758841511|gb|CP032811.1|	Escherichia coli strain ERL03-1416 chromosome, complete genome	100	100	99.9	26
Tw14359.R13	gi|1845621487|gb|CP038416.1|	Escherichia coli O157:H7 strain 3-5-1 chromosome, complete genome	100	100	99.9	22
Tw14359.R13	gi|1845464161|gb|CP038339.1|	Escherichia coli O157:H7 strain H6437 chromosome, complete genome	100	100	99.9	24
Tw14359.R13	gi|1552040744|gb|CP034797.1|	Escherichia coli strain 08-3918 chromosome, complete genome	100	100	99.9	21
Tw14359.R13	gi|1700704455|gb|CP015853.1|	Escherichia coli strain ATCC 43889 chromosome, complete genome	100	100	99.9	25
Tw14359.R13	gi|1111540697|gb|CP018239.1|	Escherichia coli strain 272 chromosome, complete genome	100	100	99.9	24
Tw14359.R13	gi|1845426879|gb|CP038319.1|	Escherichia coli O157:H7 strain NE122 chromosome, complete genome	100	100	99.92	26
Tw14359.R13	gi|1552040756|gb|CP034794.1|	Escherichia coli strain 06-3462 chromosome, complete genome	100	100	99.9	25
Tw14359.R13	gi|1552040741|gb|CP034808.1|	Escherichia coli strain 08-3914 chromosome, complete genome	100	100	99.91	29
Tw14359.R13	gi|1420818002|gb|CP030767.1|	Escherichia coli strain 2017C-4109 chromosome, complete genome	100	100	99.92	29
Tw14359.R13	gi|1032034210|gb|CP015832.1|	Escherichia coli O157 strain 180-PT54, complete genome	100	100	99.92	25
Tw14359.R13	gi|1032034209|gb|CP015831.1|	Escherichia coli O157 strain 644-PT8, complete genome	100	100	99.92	30
Tw14359.R13	gi|1758776407|gb|CP032789.1|	Escherichia coli strain NZRM4169 chromosome, complete genome	99	99	99.9	27
Tw14359.R13	gi|1111563204|gb|CP018247.1|	Escherichia coli strain 7784 chromosome, complete genome	99	99	99.85	20
Tw14359.R13	gi|1845451611|gb|CP038333.1|	Escherichia coli O157:H7 strain N8B7-2 chromosome, complete genome	99	99	99.89	24
Tw14359.R13	gi|1771351801|gb|CP040309.1|	Escherichia coli strain 21B8 chromosome, complete genome	99	99	99.86	20
Tw14359.R13	gi|1845355008|gb|CP038282.1|	Escherichia coli O157:H7 strain F8492 chromosome, complete genome	100	100	99.88	29
Tw14359.R13	gi|1854586504|gb|CP040107.1|	Escherichia coli O157:H7 strain MB9-1 chromosome	99	99	99.87	24
Tw14359.R13	gi|1771346095|gb|CP040307.1|	Escherichia coli strain F1 E4 chromosome, complete genome	99	99	99.88	22
Tw14359.R13	gi|1633752654|gb|CP028592.1|	Escherichia coli strain 150 chromosome, complete genome	99	99	99.86	24
Tw14359.R13	gi|1845409204|gb|CP038309.1|	Escherichia coli O157:H7 strain Show KS 470-1 chromosome, complete genome	99	99	99.87	22
Tw14359.R13	gi|1845639437|gb|CP038423.1|	Escherichia coli O157:H7 strain 7409 chromosome, complete genome	99	99	99.86	21
Tw14359.R13	gi|1845627265|gb|CP038419.1|	Escherichia coli O157:H7 strain 2-6-2 chromosome, complete genome	99	99	99.88	23
Tw14359.R13	gi|1845361423|gb|CP038284.1|	Escherichia coli O157:H7 strain YB14-1 chromosome, complete genome	99	99	99.86	23
Tw14359.R13	gi|1771363817|gb|CP040313.1|	Escherichia coli strain M7638 chromosome, complete genome	99	99	99.86	21
Tw14359.R13	gi|1633774722|gb|CP028603.1|	Escherichia coli strain 144 chromosome, complete genome	99	99	99.88	29
Tw14359.R13	gi|1032443919|gb|CP015846.1|	Escherichia coli O157:H7 strain FRIK2069, complete genome	99	99	99.9	28
Tw14359.R13	gi|1032418244|gb|CP015842.1|	Escherichia coli O157:H7 strain FRIK2533, complete genome	99	99	99.87	29
Tw14359.R13	gi|1845403113|gb|CP038305.1|	Escherichia coli O157:H7 strain SS NE 1040-1 chromosome, complete genome	99	99	99.85	21
Tw14359.R13	gi|1845391123|gb|CP038300.1|	Escherichia coli O157:H7 strain SS TX 754-1 chromosome, complete genome	99	99	99.86	20
Tw14359.R13	gi|1229084222|gb|CP015843.2|	Escherichia coli O157:H7 strain FRIK2455, complete genome	99	99	99.87	29
Tw14359.R13	gi|1047347262|gb|CP016625.1|	Escherichia coli O157:H7 strain FRIK944, complete genome	99	99	99.87	28
Tw14359.R13	gi|1771374932|gb|CP040316.1|	Escherichia coli strain CV261 chromosome, complete genome	99	99	99.87	20
Tw14359.R13	gi|1771369584|gb|CP040314.1|	Escherichia coli strain MA11 chromosome, complete genome	99	99	99.9	27
Tw14359.R13	gi|1845379677|gb|CP038292.1|	Escherichia coli O157:H7 strain TB21-1 chromosome, complete genome	99	99	99.86	19
Tw14359.R13	gi|1563898280|gb|CP035366.1|	Escherichia coli O157:H7 strain C1-057 chromosome, complete genome	99	99	99.88	25
Tw14359.R13	gi|1845553733|gb|CP038376.1|	Escherichia coli O157:H7 strain F1273 chromosome, complete genome	99	99	99.88	22
Tw14359.R13	gi|1845367146|gb|CP038287.1|	Escherichia coli O157:H7 strain TX 376-2 chromosome, complete genome	99	99	99.9	23
Tw14359.R13	gi|1758788350|gb|CP032793.1|	Escherichia coli strain NZRM3614 chromosome, complete genome	99	99	99.87	24
Tw14359.R13	gi|1111546326|gb|CP018241.1|	Escherichia coli strain 319, complete genome	100	100	99.9	24
Tw14359.R13	gi|1865332183|gb|CP058233.1|	Escherichia coli strain 818062 chromosome, complete genome	99	99	99.56	18
Tw14359.R13	gi|1758815020|gb|CP032803.1|	Escherichia coli strain ERL05-1306 chromosome, complete genome	100	100	99.86	28
Tw14359.R13	gi|1776227981|gb|CP045975.1|	Escherichia coli strain AUSMDU00002545 chromosome, complete genome	100	100	99.89	26
Tw14359.R13	gi|1633966014|gb|CP028680.1|	Escherichia coli strain 113 chromosome, complete genome	99	99	99.82	20
Tw14359.R13	gi|1633960525|gb|CP028677.1|	Escherichia coli strain 114 chromosome, complete genome	99	99	99.83	21
Tw14359.R13	gi|1633949622|gb|CP028671.1|	Escherichia coli strain 116 chromosome, complete genome	99	99	99.83	21
Tw14359.R13	gi|1633944128|gb|CP028668.1|	Escherichia coli strain 117 chromosome, complete genome	99	99	99.83	21
Tw14359.R13	gi|1633933129|gb|CP028662.1|	Escherichia coli strain 119 chromosome, complete genome	99	99	99.83	21
Tw14359.R13	gi|1633927636|gb|CP028659.1|	Escherichia coli strain 120 chromosome, complete genome	99	99	99.83	21
Tw14359.R13	gi|1633922143|gb|CP028656.1|	Escherichia coli strain 121 chromosome, complete genome	99	99	99.83	21
Tw14359.R13	gi|1633900202|gb|CP028647.1|	Escherichia coli strain 130 chromosome, complete genome	99	99	99.83	21
Tw14359.R13	gi|1633894711|gb|CP028644.1|	Escherichia coli strain 131 chromosome, complete genome	99	99	99.83	21
Tw14359.R13	gi|1633889221|gb|CP028641.1|	Escherichia coli strain 132 chromosome, complete genome	99	99	99.83	21
Tw14359.R13	gi|1633883732|gb|CP028638.1|	Escherichia coli strain 133 chromosome, complete genome	99	99	99.83	21
Tw14359.R13	gi|1633878244|gb|CP028635.1|	Escherichia coli strain 134 chromosome, complete genome	99	99	99.83	21
Tw14359.R13	gi|1633872754|gb|CP028632.1|	Escherichia coli strain 135 chromosome, complete genome	99	99	99.83	21
Tw14359.R13	gi|1633823617|gb|CP028617.1|	Escherichia coli strain 140 chromosome, complete genome	99	99	99.83	21
Tw14359.R13	gi|1633791679|gb|CP028614.1|	Escherichia coli strain 141 chromosome, complete genome	99	99	99.83	21
Tw14359.R13	gi|1633955112|gb|CP028674.1|	Escherichia coli strain 115 chromosome, complete genome	99	99	99.83	20
Tw14359.R13	gi|1633867261|gb|CP028629.1|	Escherichia coli strain 136 chromosome, complete genome	99	99	99.83	21
Tw14359.R13	gi|1633856277|gb|CP028623.1|	Escherichia coli strain 138 chromosome, complete genome	99	99	99.83	21
Tw14359.R13	gi|1633850785|gb|CP028620.1|	Escherichia coli strain 139 chromosome, complete genome	99	99	99.83	21
Tw14359.R13	gi|1633861770|gb|CP028626.1|	Escherichia coli strain 137 chromosome, complete genome	99	99	99.83	21
Tw14359.R13	gi|1755136530|gb|CP044350.1|	Escherichia coli strain 194195 chromosome, complete genome	99	99	99.6	31
Tw14359.R13	gi|1633938640|gb|CP028665.1|	Escherichia coli strain 118 chromosome, complete genome	99	99	99.83	21
Tw14359.R13	gi|1758835854|gb|CP032808.1|	Escherichia coli strain ERL04-3476 chromosome, complete genome	99	99	99.87	34
Tw14359.R13	gi|1758800117|gb|CP032797.1|	Escherichia coli strain ERL06-2497 chromosome, complete genome	100	100	99.87	26
Tw14359.R13	gi|1845495031|gb|CP038351.1|	Escherichia coli O157:H7 strain F8798 chromosome, complete genome	100	100	99.87	40
Tw14359.R13	gi|1845614780|gb|CP038414.1|	Escherichia coli O157:H7 strain 17B6-2 chromosome, complete genome	100	100	99.87	30
Tw14359.R13	gi|1845481904|gb|CP038346.1|	Escherichia coli O157:H7 strain G5295 chromosome, complete genome	100	100	99.9	31
Tw14359.R13	gi|1845415461|gb|CP038313.1|	Escherichia coli O157:H7 strain OK1 chromosome, complete genome	100	100	99.88	29
Tw14359.R13	gi|1845445326|gb|CP038328.1|	Escherichia coli O157:H7 strain NE 1092-2 chromosome, complete genome	100	100	99.88	31
Tw14359.R13	gi|1845438966|gb|CP038324.1|	Escherichia coli O157:H7 strain NE 1169-1 chromosome, complete genome	100	100	99.87	31
Tw14359.R13	gi|1845432764|gb|CP038321.1|	Escherichia coli O157:H7 strain NE1127 chromosome, complete genome	100	100	99.87	31
Tw14359.R13	gi|1752751038|gb|CP044143.1|	Escherichia coli O157 strain AR-0429 chromosome, complete genome	100	100	99.86	30
Tw14359.R13	gi|1845511520|gb|CP038357.1|	Escherichia coli O157:H7 strain F7508 chromosome, complete genome	100	100	99.86	25
Tw14359.R13	gi|1802068955|gb|CP034384.1|	Escherichia coli O157:H7 strain FRIK804 chromosome, complete genome	100	100	99.88	31
Tw14359.R13	gi|1845523772|gb|CP038363.1|	Escherichia coli O157:H7 strain F7349 chromosome, complete genome	100	100	99.86	33
Tw14359.R13	gi|1758821829|gb|CP032805.1|	Escherichia coli strain ERL05-0623 chromosome, complete genome	100	100	99.84	22
Tw14359.R13	gi|1774484448|gb|CP045863.1|	Escherichia coli O157:H7 strain CFSAN076619 chromosome, complete genome	100	100	99.79	25
Tw14359.R13	gi|1845596893|gb|CP038405.1|	Escherichia coli O157:H7 strain ATCC 35150 chromosome, complete genome	100	100	99.86	24
Tw14359.R13	gi|1052521625|gb|CP015855.1|	Escherichia coli strain EDL933-1 genome	100	100	99.87	25
Tw14359.R13	gi|1743107847|gb|CP043539.1|	Escherichia coli O157 strain Al Ain chromosome, complete genome	100	100	99.83	24
Tw14359.R13	gi|1845488981|gb|CP038349.1|	Escherichia coli O157:H7 strain F8952 chromosome, complete genome	100	100	99.86	25
Tw14359.R13	gi|1672795603|gb|CP040570.1|	Escherichia coli O157:H7 strain ECP17-1298 chromosome, complete genome	100	100	99.85	24
Tw14359.R13	gi|1634009982|gb|CP028700.1|	Escherichia coli strain 105 chromosome, complete genome	100	100	99.86	24
Tw14359.R13	gi|1633999048|gb|CP028695.1|	Escherichia coli strain 107 chromosome, complete genome	100	100	99.83	25
Tw14359.R13	gi|1633988084|gb|CP028690.1|	Escherichia coli strain 109 chromosome, complete genome	100	100	99.83	25
Tw14359.R13	gi|1633982607|gb|CP028687.1|	Escherichia coli strain 110 chromosome, complete genome	100	100	99.83	25
Tw14359.R13	gi|1633977055|gb|CP028685.1|	Escherichia coli strain 111 chromosome, complete genome	100	100	99.89	25
Tw14359.R13	gi|1633971504|gb|CP028683.1|	Escherichia coli strain 112 chromosome, complete genome	100	100	99.89	25
Tw14359.R13	gi|1398296973|dbj|BA000007.3|	Escherichia coli O157:H7 str. Sakai DNA, complete genome	100	100	99.89	25
Tw14359.R13	gi|1015684739|gb|CP015023.1|	Escherichia coli strain SRCC 1675 chromosome, complete genome	100	100	99.89	23
Tw14359.R13	gi|1552040738|gb|CP034803.1|	Escherichia coli strain 2009C-3554 chromosome, complete genome	100	100	99.88	26
Tw14359.R13	gi|1845541879|gb|CP038372.1|	Escherichia coli O157:H7 strain F6294 chromosome, complete genome	100	100	99.84	24
Tw14359.R13	gi|1633916660|gb|CP028654.1|	Escherichia coli strain 122 chromosome, complete genome	100	100	99.82	21
Tw14359.R13	gi|386794017|gb|CP001925.1|	Escherichia coli Xuzhou21, complete genome	100	100	99.88	24
Tw14359.R13	gi|1752751027|gb|CP044145.1|	Escherichia coli O157 strain AR-0428 chromosome, complete genome	100	100	99.87	27
Tw14359.R13	gi|1845470198|gb|CP038342.1|	Escherichia coli O157:H7 strain H2495 chromosome, complete genome	100	100	99.86	24
Tw14359.R13	gi|1854578792|gb|CP039834.1|	Escherichia coli O157:H7 strain MB41-1 chromosome, complete genome	100	100	99.87	26
Tw14359.R13	gi|1633780300|gb|CP028607.1|	Escherichia coli strain 143 chromosome, complete genome	100	100	99.86	27
Tw14359.R13	gi|1231002947|gb|CP022689.1|	Escherichia coli strain CDC#03-98 chromosome, complete genome	100	100	99.84	24
Tw14359.R13	gi|1773867978|gb|CP038494.1|	Escherichia coli O157:H7 strain TT12B chromosome, complete genome	100	100	99.85	23
Tw14359.R13	gi|1632132802|gb|CP031913.1|	Escherichia coli O157:H7 strain FWSEC0004 chromosome, complete genome	100	100	99.84	23
Tw14359.R13	gi|667689599|gb|CP008957.1|	Escherichia coli O157:H7 str. EDL933, complete genome	100	100	99.87	25
Tw14359.R13	gi|1634004527|gb|CP028698.1|	Escherichia coli strain 106 chromosome, complete genome	100	100	99.86	27
Tw14359.R13	gi|1074001095|gb|CP017440.1|	Escherichia coli O157:H7 strain 3384 chromosome, complete genome	100	100	99.86	27
Tw14359.R13	gi|1111574369|gb|CP018250.1|	Escherichia coli strain 10671 chromosome, complete genome	100	100	99.87	24
Tw14359.R13	gi|1915395144|gb|CP018252.2|	Escherichia coli strain 9000 chromosome, complete genome	99	99	99.92	28
Tw14359.R13	gi|1729909076|gb|CP043015.1|	Escherichia coli strain 388808_gen chromosome, complete genome	99	99	99.85	28
Tw14359.R13	gi|1730061128|gb|CP043019.1|	Escherichia coli strain 397404_gen chromosome, complete genome	99	99	99.68	29
Tw14359.R13	gi|1729909082|gb|CP043025.1|	Escherichia coli strain 399730_gen chromosome, complete genome	99	99	99.61	28
Tw14359.R13	gi|1111535082|gb|CP018237.1|	Escherichia coli strain 155, complete genome	99	99	99.9	28
Tw14359.R13	gi|1729909083|gb|CP043011.1|	Escherichia coli strain 388755_gen chromosome, complete genome	99	99	99.77	27
Tw14359.R13	gi|1633993562|gb|CP028693.1|	Escherichia coli strain 108 chromosome, complete genome	100	100	99.85	27
Tw14359.R13	gi|209157093|gb|CP001164.1|	Escherichia coli O157:H7 str. EC4115, complete genome	100	100	99.9	27
Tw14359.R13	gi|1511899005|gb|CP033605.1|	Escherichia coli O157:H7 strain TR01 chromosome, complete genome	100	100	99.89	26
Tw14359.R13	gi|666001753|gb|CP008805.1|	Escherichia coli O157:H7 str. SS17, complete genome	100	100	99.85	27
Tw14359.R13	gi|1771340279|gb|CP040305.1|	Escherichia coli strain HB6 chromosome, complete genome	99	99	99.87	20
Tw14359.R13	gi|1073985018|gb|CP017434.1|	Escherichia coli O157:H7 strain 1130 chromosome, complete genome	100	100	99.89	42
Tw14359.R13	gi|991913367|gb|CP014314.1|	Escherichia coli O157:H7 strain JEONG-1266, complete genome	99	99	99.87	25
Tw14359.R13	gi|1073995728|gb|CP017438.1|	Escherichia coli O157:H7 strain 2159 chromosome, complete genome	100	100	99.89	43
Tw14359.R13	gi|1845475967|gb|CP038344.1|	Escherichia coli O157:H7 strain Gim1-1 chromosome, complete genome	100	100	99.88	40
Tw14359.R13	gi|1845420975|gb|CP038316.1|	Escherichia coli O157:H7 strain NE92 chromosome, complete genome	100	100	99.89	39
Tw14359.R13	gi|1074017830|gb|CP017446.1|	Escherichia coli O157:H7 strain 9234 chromosome, complete genome	100	100	99.89	43
Tw14359.R13	gi|1074006639|gb|CP017442.1|	Escherichia coli O157:H7 strain 4276 chromosome, complete genome	100	100	99.89	38
Tw14359.R13	gi|1073990373|gb|CP017436.1|	Escherichia coli O157:H7 strain 2149 chromosome, complete genome	100	100	99.89	41
Tw14359.R13	gi|1672790342|gb|CP040572.1|	Escherichia coli O157:H7 strain ECP17-46 chromosome, complete genome	100	100	99.9	23
Tw14359.R13	gi|1845373702|gb|CP038290.1|	Escherichia coli O157:H7 strain TX 265-1 chromosome, complete genome	99	99	99.87	24
Tw14359.R13	gi|1758794613|gb|CP032795.1|	Escherichia coli strain ERL06-2503 chromosome, complete genome	100	100	99.9	27
Tw14359.R13	gi|1845586267|gb|CP038398.1|	Escherichia coli O157:H7 strain DEC4E chromosome, complete genome	100	100	99.9	28
Tw14359.R13	gi|1111552012|gb|CP018243.1|	Escherichia coli strain 350 chromosome, complete genome	100	99	99.89	32
Tw14359.R13	gi|1845591420|gb|CP038402.1|	Escherichia coli O157:H7 strain BB24-1 chromosome, complete genome	99	99	99.86	30
Tw14359.R13	gi|1845633309|gb|CP038421.1|	Escherichia coli O157:H7 strain 7636 chromosome, complete genome	99	99	99.89	31
Tw14359.R14	gi|254590536|gb|CP001368.1|	Escherichia coli O157:H7 str. TW14359, complete genome	100	100	99.88	2
Tw14359.R14	gi|1845517332|gb|CP038360.1|	Escherichia coli O157:H7 strain F7386 chromosome, complete genome	100	100	99.88	2
Tw14359.R14	gi|1845500524|gb|CP038353.1|	Escherichia coli O157:H7 strain F8797 chromosome, complete genome	100	100	99.88	2
Tw14359.R14	gi|1552040751|gb|CP034799.1|	Escherichia coli strain 2009C-4687 chromosome, complete genome	100	100	99.88	2
Tw14359.R14	gi|1552040734|gb|CP034801.1|	Escherichia coli strain 2010C-3142 chromosome, complete genome	100	100	99.88	2
Tw14359.R14	gi|209157093|gb|CP001164.1|	Escherichia coli O157:H7 str. EC4115, complete genome	100	100	99.88	2
Tw14359.R14	gi|1782781290|gb|CP046527.1|	Escherichia coli strain RM19259 chromosome, complete genome	100	100	99.88	2
Tw14359.R14	gi|1775850608|gb|CP035545.1|	Escherichia coli strain FSIS11705876 chromosome, complete genome	100	100	99.88	2
Tw14359.R14	gi|1633769202|gb|CP028600.1|	Escherichia coli strain 147 chromosome, complete genome	100	100	99.88	2
Tw14359.R14	gi|1633763761|gb|CP028598.1|	Escherichia coli strain 148 chromosome, complete genome	100	100	99.88	2
Tw14359.R14	gi|1633758318|gb|CP028596.1|	Escherichia coli strain 149 chromosome, complete genome	100	100	99.88	2
Tw14359.R14	gi|1552040732|gb|CP034792.1|	Escherichia coli strain 2009C-3378 chromosome, complete genome	100	100	99.88	2
Tw14359.R14	gi|991913367|gb|CP014314.1|	Escherichia coli O157:H7 strain JEONG-1266, complete genome	100	100	99.88	2
Tw14359.R14	gi|1015679132|gb|CP015020.1|	Escherichia coli strain 28RC1 chromosome, complete genome	100	100	99.99	1
Tw14359.R14	gi|1672790342|gb|CP040572.1|	Escherichia coli O157:H7 strain ECP17-46 chromosome, complete genome	100	100	99.87	2
Tw14359.R14	gi|1700704455|gb|CP015853.1|	Escherichia coli strain ATCC 43889 chromosome, complete genome	100	100	99.87	2
Tw14359.R14	gi|1845559754|gb|CP038380.1|	Escherichia coli O157:H7 strain E32511 chromosome, complete genome	100	100	99.87	2
Tw14359.R14	gi|1752751044|gb|CP044148.1|	Escherichia coli O157 strain AR-0427 chromosome, complete genome	100	100	99.87	2
Tw14359.R14	gi|1845464161|gb|CP038339.1|	Escherichia coli O157:H7 strain H6437 chromosome, complete genome	100	100	99.87	2
Tw14359.R14	gi|666001753|gb|CP008805.1|	Escherichia coli O157:H7 str. SS17, complete genome	100	100	99.86	2
Tw14359.R14	gi|1845426879|gb|CP038319.1|	Escherichia coli O157:H7 strain NE122 chromosome, complete genome	100	100	99.97	1
Tw14359.R14	gi|734586714|gb|CP010304.1|	Escherichia coli O157:H7 str. SS52, complete genome	100	100	99.86	2
Tw14359.R14	gi|1420818002|gb|CP030767.1|	Escherichia coli strain 2017C-4109 chromosome, complete genome	100	100	99.82	2
Tw14359.R14	gi|1854578792|gb|CP039834.1|	Escherichia coli O157:H7 strain MB41-1 chromosome, complete genome	100	100	99.83	2
Tw14359.R14	gi|1915395144|gb|CP018252.2|	Escherichia coli strain 9000 chromosome, complete genome	100	100	99.83	2
Tw14359.R14	gi|1845652096|gb|CP038428.1|	Escherichia coli O157:H7 strain 611 chromosome, complete genome	100	100	99.83	2
Tw14359.R14	gi|1845596893|gb|CP038405.1|	Escherichia coli O157:H7 strain ATCC 35150 chromosome, complete genome	100	100	99.83	2
Tw14359.R14	gi|1845541879|gb|CP038372.1|	Escherichia coli O157:H7 strain F6294 chromosome, complete genome	100	100	99.83	2
Tw14359.R14	gi|1845511520|gb|CP038357.1|	Escherichia coli O157:H7 strain F7508 chromosome, complete genome	100	100	99.83	2
Tw14359.R14	gi|1845488981|gb|CP038349.1|	Escherichia coli O157:H7 strain F8952 chromosome, complete genome	100	100	99.83	2
Tw14359.R14	gi|1802068955|gb|CP034384.1|	Escherichia coli O157:H7 strain FRIK804 chromosome, complete genome	100	100	99.83	2
Tw14359.R14	gi|1773867978|gb|CP038494.1|	Escherichia coli O157:H7 strain TT12B chromosome, complete genome	100	100	99.83	2
Tw14359.R14	gi|1758821829|gb|CP032805.1|	Escherichia coli strain ERL05-0623 chromosome, complete genome	100	100	99.83	2
Tw14359.R14	gi|1752751035|gb|CP044140.1|	Escherichia coli O157 strain AR-0430 chromosome, complete genome	100	100	99.83	2
Tw14359.R14	gi|1743107847|gb|CP043539.1|	Escherichia coli O157 strain Al Ain chromosome, complete genome	100	100	99.79	2
Tw14359.R14	gi|1672795603|gb|CP040570.1|	Escherichia coli O157:H7 strain ECP17-1298 chromosome, complete genome	100	100	99.83	2
Tw14359.R14	gi|1634009982|gb|CP028700.1|	Escherichia coli strain 105 chromosome, complete genome	100	100	99.83	2
Tw14359.R14	gi|1633993562|gb|CP028693.1|	Escherichia coli strain 108 chromosome, complete genome	100	100	99.83	2
Tw14359.R14	gi|1633911174|gb|CP028652.1|	Escherichia coli strain 123 chromosome, complete genome	100	100	99.83	2
Tw14359.R14	gi|1633905694|gb|CP028650.1|	Escherichia coli strain 124 chromosome, complete genome	100	100	99.83	2
Tw14359.R14	gi|1633786021|gb|CP028609.1|	Escherichia coli strain 142 chromosome, complete genome	100	100	99.83	2
Tw14359.R14	gi|1632132802|gb|CP031913.1|	Escherichia coli O157:H7 strain FWSEC0004 chromosome, complete genome	100	100	99.83	2
Tw14359.R14	gi|1552040738|gb|CP034803.1|	Escherichia coli strain 2009C-3554 chromosome, complete genome	100	100	99.83	2
Tw14359.R14	gi|1398296973|dbj|BA000007.3|	Escherichia coli O157:H7 str. Sakai DNA, complete genome	100	100	99.83	2
Tw14359.R14	gi|1111574369|gb|CP018250.1|	Escherichia coli strain 10671 chromosome, complete genome	100	100	99.79	2
Tw14359.R14	gi|1074012148|gb|CP017444.1|	Escherichia coli O157:H7 strain 8368 chromosome, complete genome	100	100	99.83	2
Tw14359.R14	gi|1015684739|gb|CP015023.1|	Escherichia coli strain SRCC 1675 chromosome, complete genome	100	100	99.83	2
Tw14359.R14	gi|937297913|gb|CP012802.1|	Escherichia coli O157:H7 strain WS4202, complete genome	100	100	99.83	2
Tw14359.R14	gi|667689599|gb|CP008957.1|	Escherichia coli O157:H7 str. EDL933, complete genome	100	100	99.83	2
Tw14359.R14	gi|1930734241|gb|CP064167.1|	Escherichia coli O157:H7 strain Wll001 chromosome, complete genome	100	100	99.83	2
Tw14359.R14	gi|386794017|gb|CP001925.1|	Escherichia coli Xuzhou21, complete genome	100	100	99.83	2
Tw14359.R14	gi|1111535082|gb|CP018237.1|	Escherichia coli strain 155, complete genome	100	100	99.83	2
Tw14359.R14	gi|1845614780|gb|CP038414.1|	Escherichia coli O157:H7 strain 17B6-2 chromosome, complete genome	100	100	99.83	2
Tw14359.R14	gi|1845470198|gb|CP038342.1|	Escherichia coli O157:H7 strain H2495 chromosome, complete genome	100	100	99.83	2
Tw14359.R14	gi|1845415461|gb|CP038313.1|	Escherichia coli O157:H7 strain OK1 chromosome, complete genome	100	100	99.83	2
Tw14359.R14	gi|1774484448|gb|CP045863.1|	Escherichia coli O157:H7 strain CFSAN076619 chromosome, complete genome	100	100	99.83	2
Tw14359.R14	gi|1634004527|gb|CP028698.1|	Escherichia coli strain 106 chromosome, complete genome	100	100	99.83	2
Tw14359.R14	gi|1633999048|gb|CP028695.1|	Escherichia coli strain 107 chromosome, complete genome	100	100	99.83	2
Tw14359.R14	gi|1633988084|gb|CP028690.1|	Escherichia coli strain 109 chromosome, complete genome	100	100	99.83	2
Tw14359.R14	gi|1633982607|gb|CP028687.1|	Escherichia coli strain 110 chromosome, complete genome	100	100	99.83	2
Tw14359.R14	gi|1633977055|gb|CP028685.1|	Escherichia coli strain 111 chromosome, complete genome	100	100	99.83	2
Tw14359.R14	gi|1633971504|gb|CP028683.1|	Escherichia coli strain 112 chromosome, complete genome	100	100	99.83	2
Tw14359.R14	gi|1633916660|gb|CP028654.1|	Escherichia coli strain 122 chromosome, complete genome	100	100	99.83	2
Tw14359.R14	gi|1552040736|gb|CP034806.1|	Escherichia coli strain 2010C-3347 chromosome, complete genome	100	100	99.83	2
Tw14359.R14	gi|1074001095|gb|CP017440.1|	Escherichia coli O157:H7 strain 3384 chromosome, complete genome	100	100	99.83	2
Tw14359.R14	gi|1729909082|gb|CP043025.1|	Escherichia coli strain 399730_gen chromosome, complete genome	100	100	99.79	2
Tw14359.R14	gi|1052521625|gb|CP015855.1|	Escherichia coli strain EDL933-1 genome	100	100	99.83	2
Tw14359.R14	gi|1845523772|gb|CP038363.1|	Escherichia coli O157:H7 strain F7349 chromosome, complete genome	100	100	99.83	2
Tw14359.R14	gi|1758800117|gb|CP032797.1|	Escherichia coli strain ERL06-2497 chromosome, complete genome	100	100	99.83	2
Tw14359.R14	gi|1098388045|gb|CP017669.1|	Escherichia coli strain PA20, complete genome	100	100	99.83	2
Tw14359.R14	gi|1911932286|gb|CP062160.1|	Escherichia coli strain 20R2R chromosome, complete genome	100	100	99.83	2
Tw14359.R14	gi|1845481904|gb|CP038346.1|	Escherichia coli O157:H7 strain G5295 chromosome, complete genome	100	100	99.59	3
Tw14359.R14	gi|1845445326|gb|CP038328.1|	Escherichia coli O157:H7 strain NE 1092-2 chromosome, complete genome	100	100	99.83	2
Tw14359.R14	gi|1845639437|gb|CP038423.1|	Escherichia coli O157:H7 strain 7409 chromosome, complete genome	100	100	99.83	2
Tw14359.R14	gi|1845391123|gb|CP038300.1|	Escherichia coli O157:H7 strain SS TX 754-1 chromosome, complete genome	100	100	99.83	2
Tw14359.R14	gi|1771340279|gb|CP040305.1|	Escherichia coli strain HB6 chromosome, complete genome	100	100	99.83	2
Tw14359.R14	gi|1845505856|gb|CP038355.1|	Escherichia coli O157:H7 str. F8092B chromosome, complete genome	100	100	99.83	2
Tw14359.R14	gi|1845403113|gb|CP038305.1|	Escherichia coli O157:H7 strain SS NE 1040-1 chromosome, complete genome	100	100	99.83	2
Tw14359.R14	gi|1845379677|gb|CP038292.1|	Escherichia coli O157:H7 strain TB21-1 chromosome, complete genome	100	100	99.83	2
Tw14359.R14	gi|1758815020|gb|CP032803.1|	Escherichia coli strain ERL05-1306 chromosome, complete genome	100	100	99.83	2
Tw14359.R14	gi|1730061128|gb|CP043019.1|	Escherichia coli strain 397404_gen chromosome, complete genome	100	100	99.79	2
Tw14359.R14	gi|1633966014|gb|CP028680.1|	Escherichia coli strain 113 chromosome, complete genome	100	100	99.83	2
Tw14359.R14	gi|1633960525|gb|CP028677.1|	Escherichia coli strain 114 chromosome, complete genome	100	100	99.83	2
Tw14359.R14	gi|1633955112|gb|CP028674.1|	Escherichia coli strain 115 chromosome, complete genome	100	100	99.83	2
Tw14359.R14	gi|1633949622|gb|CP028671.1|	Escherichia coli strain 116 chromosome, complete genome	100	100	99.83	2
Tw14359.R14	gi|1633944128|gb|CP028668.1|	Escherichia coli strain 117 chromosome, complete genome	100	100	99.83	2
Tw14359.R14	gi|1633938640|gb|CP028665.1|	Escherichia coli strain 118 chromosome, complete genome	100	100	99.83	2
Tw14359.R14	gi|1633933129|gb|CP028662.1|	Escherichia coli strain 119 chromosome, complete genome	100	100	99.83	2
Tw14359.R14	gi|1633927636|gb|CP028659.1|	Escherichia coli strain 120 chromosome, complete genome	100	100	99.83	2
Tw14359.R14	gi|1633922143|gb|CP028656.1|	Escherichia coli strain 121 chromosome, complete genome	100	100	99.83	2
Tw14359.R14	gi|1633900202|gb|CP028647.1|	Escherichia coli strain 130 chromosome, complete genome	100	100	99.83	2
Tw14359.R14	gi|1633894711|gb|CP028644.1|	Escherichia coli strain 131 chromosome, complete genome	100	100	99.83	2
Tw14359.R14	gi|1633889221|gb|CP028641.1|	Escherichia coli strain 132 chromosome, complete genome	100	100	99.83	2
Tw14359.R14	gi|1633883732|gb|CP028638.1|	Escherichia coli strain 133 chromosome, complete genome	100	100	99.83	2
Tw14359.R14	gi|1633878244|gb|CP028635.1|	Escherichia coli strain 134 chromosome, complete genome	100	100	99.83	2
Tw14359.R14	gi|1633872754|gb|CP028632.1|	Escherichia coli strain 135 chromosome, complete genome	100	100	99.83	2
Tw14359.R14	gi|1633867261|gb|CP028629.1|	Escherichia coli strain 136 chromosome, complete genome	100	100	99.83	2
Tw14359.R14	gi|1633861770|gb|CP028626.1|	Escherichia coli strain 137 chromosome, complete genome	100	100	99.83	2
Tw14359.R14	gi|1633856277|gb|CP028623.1|	Escherichia coli strain 138 chromosome, complete genome	100	100	99.83	2
Tw14359.R14	gi|1633850785|gb|CP028620.1|	Escherichia coli strain 139 chromosome, complete genome	100	100	99.83	2
Tw14359.R14	gi|1633791679|gb|CP028614.1|	Escherichia coli strain 141 chromosome, complete genome	100	100	99.83	2
Tw14359.R14	gi|1563898280|gb|CP035366.1|	Escherichia coli O157:H7 strain C1-057 chromosome, complete genome	100	100	99.83	2
Tw14359.R14	gi|1854586504|gb|CP040107.1|	Escherichia coli O157:H7 strain MB9-1 chromosome	100	100	99.83	2
Tw14359.R14	gi|1845409204|gb|CP038309.1|	Escherichia coli O157:H7 strain Show KS 470-1 chromosome, complete genome	100	100	99.83	2
Tw14359.R14	gi|1771369584|gb|CP040314.1|	Escherichia coli strain MA11 chromosome, complete genome	100	100	99.83	2
Tw14359.R14	gi|1771363817|gb|CP040313.1|	Escherichia coli strain M7638 chromosome, complete genome	100	100	99.83	2
Tw14359.R14	gi|1633823617|gb|CP028617.1|	Escherichia coli strain 140 chromosome, complete genome	100	100	99.83	2
Tw14359.R14	gi|1752751038|gb|CP044143.1|	Escherichia coli O157 strain AR-0429 chromosome, complete genome	100	100	99.83	2
Tw14359.R14	gi|1845397096|gb|CP038302.1|	Escherichia coli O157:H7 strain SS TX 313-1 chromosome, complete genome	100	100	99.83	2
Tw14359.R14	gi|1771351801|gb|CP040309.1|	Escherichia coli strain 21B8 chromosome, complete genome	100	100	99.83	2
Tw14359.R14	gi|1845603129|gb|CP038408.1|	Escherichia coli O157:H7 strain 86-24 chromosome, complete genome	100	100	99.82	2
Tw14359.R14	gi|1845361423|gb|CP038284.1|	Escherichia coli O157:H7 strain YB14-1 chromosome, complete genome	100	100	99.82	2
Tw14359.R14	gi|1720325459|gb|CP041623.1|	Escherichia coli O157:H7 strain ATCC 43888 chromosome, complete genome	100	100	99.82	2
Tw14359.R14	gi|1633774722|gb|CP028603.1|	Escherichia coli strain 144 chromosome, complete genome	100	100	99.82	2
Tw14359.R14	gi|1633752654|gb|CP028592.1|	Escherichia coli strain 150 chromosome, complete genome	100	100	99.82	2
Tw14359.R14	gi|1231002947|gb|CP022689.1|	Escherichia coli strain CDC#03-98 chromosome, complete genome	100	100	99.82	2
Tw14359.R14	gi|1087714256|gb|CP017251.1|	Escherichia coli strain NADC 5570/86-24/6564, complete sequence	100	100	99.82	2
Tw14359.R14	gi|1087708850|gb|CP017249.1|	Escherichia coli strain NADC 5570/86-24/6565 chromosome, complete genome	100	100	99.82	2
Tw14359.R14	gi|1845591420|gb|CP038402.1|	Escherichia coli O157:H7 strain BB24-1 chromosome, complete genome	100	100	99.82	2
Tw14359.R14	gi|1229084222|gb|CP015843.2|	Escherichia coli O157:H7 strain FRIK2455, complete genome	100	100	99.82	2
Tw14359.R14	gi|1047347262|gb|CP016625.1|	Escherichia coli O157:H7 strain FRIK944, complete genome	100	100	99.82	2
Tw14359.R14	gi|1032443919|gb|CP015846.1|	Escherichia coli O157:H7 strain FRIK2069, complete genome	100	100	99.82	2
Tw14359.R14	gi|1032418244|gb|CP015842.1|	Escherichia coli O157:H7 strain FRIK2533, complete genome	100	100	99.82	2
Tw14359.R14	gi|1771346095|gb|CP040307.1|	Escherichia coli strain F1 E4 chromosome, complete genome	100	100	99.82	2
Tw14359.R14	gi|1845627265|gb|CP038419.1|	Escherichia coli O157:H7 strain 2-6-2 chromosome, complete genome	100	100	99.82	2
Tw14359.R14	gi|1865332467|gb|CP058231.1|	Escherichia coli strain 824422 chromosome, complete genome	100	100	99.78	2
Tw14359.R14	gi|1845451611|gb|CP038333.1|	Escherichia coli O157:H7 strain N8B7-2 chromosome, complete genome	100	100	99.82	2
Tw14359.R14	gi|1865332183|gb|CP058233.1|	Escherichia coli strain 818062 chromosome, complete genome	100	100	99.66	2
Tw14359.R14	gi|1729909083|gb|CP043011.1|	Escherichia coli strain 388755_gen chromosome, complete genome	100	100	99.78	2
Tw14359.R14	gi|1352880448|gb|CP022050.2|	Escherichia coli O157 strain FDAARGOS_293 chromosome, complete genome	100	100	99.88	1
Tw14359.R14	gi|1511899005|gb|CP033605.1|	Escherichia coli O157:H7 strain TR01 chromosome, complete genome	100	100	99.8	2
Tw14359.R14	gi|56384585|gb|AE005174.2|	Escherichia coli O157:H7 str. EDL933 genome	100	100	99.77	2
Tw14359.R14	gi|1845367146|gb|CP038287.1|	Escherichia coli O157:H7 strain TX 376-2 chromosome, complete genome	100	100	99.88	3
Tw14359.R14	gi|1111557556|gb|CP018245.1|	Escherichia coli strain 472, complete genome	100	100	99.89	3
Tw14359.R14	gi|1805980844|gb|CP034936.1|	Escherichia coli strain PNUSAE013304 chromosome, complete genome	100	100	99.84	3
Tw14359.R14	gi|1552040756|gb|CP034794.1|	Escherichia coli strain 06-3462 chromosome, complete genome	100	100	99.91	3
Tw14359.R14	gi|1552040741|gb|CP034808.1|	Escherichia coli strain 08-3914 chromosome, complete genome	100	100	99.91	3
Tw14359.R14	gi|1752751027|gb|CP044145.1|	Escherichia coli O157 strain AR-0428 chromosome, complete genome	100	100	99.85	3
Tw14359.R14	gi|1216475819|gb|CP016755.1|	Escherichia coli strain FORC_044 chromosome, complete genome	100	100	99.85	3
Tw14359.R14	gi|1796936950|gb|CP041747.1|	Escherichia coli strain NCCP 15739 chromosome, complete genome	100	100	99.72	3
Tw14359.R14	gi|1845458042|gb|CP038336.1|	Escherichia coli O157:H7 strain LSU61 chromosome, complete genome	100	100	99.76	3
Tw14359.R14	gi|1845609011|gb|CP038412.1|	Escherichia coli O157:H7 strain 493/89 chromosome, complete genome	100	100	99.49	3
Tw14359.R14	gi|1845575771|gb|CP038389.1|	Escherichia coli O157:H7 strain DEC5B chromosome, complete genome	100	100	99.45	3
Tw14359.R14	gi|1845581262|gb|CP038394.1|	Escherichia coli O157:H7 strain DEC5A chromosome, complete genome	100	100	99.51	2
Tw14359.R14	gi|1943057911|gb|CP065607.1|	Escherichia coli strain FDAARGOS_946 chromosome, complete genome	100	100	99.51	2
Tw14359.R14	gi|1854594516|gb|CP039837.1|	Escherichia coli O157:H7 strain USDA5905 chromosome, complete genome	100	100	99.49	3
Tw14359.R14	gi|374356928|gb|CP003109.1|	Escherichia coli O55:H7 str. RM12579, complete genome	100	100	99.47	3
Tw14359.R14	gi|1845385133|gb|CP038295.1|	Escherichia coli O157:H7 strain TB182A chromosome, complete genome	100	100	99.47	3
Tw14359.R14	gi|1845570664|gb|CP038386.1|	Escherichia coli O157:H7 strain DEC5D chromosome, complete genome	100	100	99.47	3
Tw14359.R14	gi|1028480521|gb|CP015241.1|	Escherichia coli strain 2013C-4465 chromosome, complete genome	100	100	99.44	3
Tw14359.R14	gi|290760697|gb|CP001846.1|	Escherichia coli O55:H7 str. CB9615, complete genome	100	100	99.45	3
Tw14359.R14	gi|1771357819|gb|CP040311.1|	Escherichia coli strain F3398 chromosome, complete genome	100	100	99.91	3
Tw14359.R14	gi|1845373702|gb|CP038290.1|	Escherichia coli O157:H7 strain TX 265-1 chromosome, complete genome	100	100	99.86	3
Tw14359.R14	gi|1845645926|gb|CP038425.1|	Escherichia coli O157:H7 strain 2571 chromosome, complete genome	99	99	99.86	3
Tw14359.R14	gi|1845535489|gb|CP038369.1|	Escherichia coli O157:H7 strain F6321 chromosome, complete genome	99	99	99.86	3
Tw14359.R14	gi|1845355008|gb|CP038282.1|	Escherichia coli O157:H7 strain F8492 chromosome, complete genome	100	100	99.86	3
Tw14359.R14	gi|1111563204|gb|CP018247.1|	Escherichia coli strain 7784 chromosome, complete genome	100	100	99.86	3
Tw14359.R14	gi|1771374932|gb|CP040316.1|	Escherichia coli strain CV261 chromosome, complete genome	100	100	99.86	3
Tw14359.R14	gi|1729909076|gb|CP043015.1|	Escherichia coli strain 388808_gen chromosome, complete genome	99	99	99.83	3
Tw14359.R14	gi|1758835854|gb|CP032808.1|	Escherichia coli strain ERL04-3476 chromosome, complete genome	100	100	99.84	3
Tw14359.R14	gi|1845621487|gb|CP038416.1|	Escherichia coli O157:H7 strain 3-5-1 chromosome, complete genome	100	100	99.91	3
Tw14359.R14	gi|1552040744|gb|CP034797.1|	Escherichia coli strain 08-3918 chromosome, complete genome	100	100	99.98	2
Tw14359.R14	gi|1111540697|gb|CP018239.1|	Escherichia coli strain 272 chromosome, complete genome	100	100	99.91	3
Tw14359.R14	gi|1111546326|gb|CP018241.1|	Escherichia coli strain 319, complete genome	100	100	99.84	3
Tw14359.R14	gi|1845633309|gb|CP038421.1|	Escherichia coli O157:H7 strain 7636 chromosome, complete genome	100	100	99.84	3
Tw14359.R14	gi|1111552012|gb|CP018243.1|	Escherichia coli strain 350 chromosome, complete genome	100	100	99.84	3
Tw14359.R14	gi|1758782395|gb|CP032791.1|	Escherichia coli strain NZRM4165 chromosome, complete genome	100	100	99.88	4
Tw14359.R14	gi|1758841511|gb|CP032811.1|	Escherichia coli strain ERL03-1416 chromosome, complete genome	100	100	99.91	3
Tw14359.R14	gi|1758808457|gb|CP032801.1|	Escherichia coli strain ERL06-2442 chromosome, complete genome	100	100	99.91	3
Tw14359.R14	gi|1758794613|gb|CP032795.1|	Escherichia coli strain ERL06-2503 chromosome, complete genome	99	99	99.93	4
Tw14359.R14	gi|1845529615|gb|CP038366.1|	Escherichia coli O157:H7 strain F6667 chromosome, complete genome	100	100	99.89	4
Tw14359.R14	gi|1633780300|gb|CP028607.1|	Escherichia coli strain 143 chromosome, complete genome	100	100	99.85	3
Tw14359.R14	gi|1758788350|gb|CP032793.1|	Escherichia coli strain NZRM3614 chromosome, complete genome	100	100	99.85	3
Tw14359.R14	gi|1845438966|gb|CP038324.1|	Escherichia coli O157:H7 strain NE 1169-1 chromosome, complete genome	100	100	99.85	3
Tw14359.R14	gi|1845432764|gb|CP038321.1|	Escherichia coli O157:H7 strain NE1127 chromosome, complete genome	100	100	99.85	3
Tw14359.R14	gi|1845553733|gb|CP038376.1|	Escherichia coli O157:H7 strain F1273 chromosome, complete genome	100	100	99.88	4
Tw14359.R14	gi|1845495031|gb|CP038351.1|	Escherichia coli O157:H7 strain F8798 chromosome, complete genome	100	100	99.88	4
Tw14359.R14	gi|1032034210|gb|CP015832.1|	Escherichia coli O157 strain 180-PT54, complete genome	100	100	99.87	5
Tw14359.R14	gi|1032034209|gb|CP015831.1|	Escherichia coli O157 strain 644-PT8, complete genome	100	100	99.87	5
Tw14359.R1	gi|254590536|gb|CP001368.1|	Escherichia coli O157:H7 str. TW14359, complete genome	100	100	99.9	30
Tw14359.R1	gi|1758794613|gb|CP032795.1|	Escherichia coli strain ERL06-2503 chromosome, complete genome	100	100	99.9	30
Tw14359.R1	gi|1111552012|gb|CP018243.1|	Escherichia coli strain 350 chromosome, complete genome	100	100	99.88	31
Tw14359.R1	gi|1758835854|gb|CP032808.1|	Escherichia coli strain ERL04-3476 chromosome, complete genome	100	100	99.86	35
Tw14359.R1	gi|1845438966|gb|CP038324.1|	Escherichia coli O157:H7 strain NE 1169-1 chromosome, complete genome	100	100	99.85	34
Tw14359.R1	gi|1845432764|gb|CP038321.1|	Escherichia coli O157:H7 strain NE1127 chromosome, complete genome	100	100	99.85	34
Tw14359.R1	gi|1633916660|gb|CP028654.1|	Escherichia coli strain 122 chromosome, complete genome	100	100	99.81	26
Tw14359.R1	gi|1758808457|gb|CP032801.1|	Escherichia coli strain ERL06-2442 chromosome, complete genome	100	100	99.9	33
Tw14359.R1	gi|1845621487|gb|CP038416.1|	Escherichia coli O157:H7 strain 3-5-1 chromosome, complete genome	100	100	99.87	25
Tw14359.R1	gi|1552040732|gb|CP034792.1|	Escherichia coli strain 2009C-3378 chromosome, complete genome	100	100	99.87	31
Tw14359.R1	gi|1552040741|gb|CP034808.1|	Escherichia coli strain 08-3914 chromosome, complete genome	100	100	99.91	31
Tw14359.R1	gi|1633999048|gb|CP028695.1|	Escherichia coli strain 107 chromosome, complete genome	100	100	99.83	28
Tw14359.R1	gi|1633988084|gb|CP028690.1|	Escherichia coli strain 109 chromosome, complete genome	100	100	99.83	28
Tw14359.R1	gi|1633982607|gb|CP028687.1|	Escherichia coli strain 110 chromosome, complete genome	100	100	99.83	28
Tw14359.R1	gi|1752751038|gb|CP044143.1|	Escherichia coli O157 strain AR-0429 chromosome, complete genome	100	100	99.85	32
Tw14359.R1	gi|1782781290|gb|CP046527.1|	Escherichia coli strain RM19259 chromosome, complete genome	100	100	99.9	32
Tw14359.R1	gi|1633763761|gb|CP028598.1|	Escherichia coli strain 148 chromosome, complete genome	100	100	99.88	28
Tw14359.R1	gi|1634009982|gb|CP028700.1|	Escherichia coli strain 105 chromosome, complete genome	100	100	99.83	27
Tw14359.R1	gi|1774484448|gb|CP045863.1|	Escherichia coli O157:H7 strain CFSAN076619 chromosome, complete genome	100	100	99.8	27
Tw14359.R1	gi|1752751044|gb|CP044148.1|	Escherichia coli O157 strain AR-0427 chromosome, complete genome	100	100	99.88	25
Tw14359.R1	gi|1845470198|gb|CP038342.1|	Escherichia coli O157:H7 strain H2495 chromosome, complete genome	100	100	99.83	27
Tw14359.R1	gi|667689599|gb|CP008957.1|	Escherichia coli O157:H7 str. EDL933, complete genome	98	99	99.85	30
Tw14359.R1	gi|1633993562|gb|CP028693.1|	Escherichia coli strain 108 chromosome, complete genome	100	100	99.82	31
Tw14359.R1	gi|1633911174|gb|CP028652.1|	Escherichia coli strain 123 chromosome, complete genome	100	100	99.84	28
Tw14359.R1	gi|1758815020|gb|CP032803.1|	Escherichia coli strain ERL05-1306 chromosome, complete genome	100	100	99.88	32
Tw14359.R1	gi|1231002947|gb|CP022689.1|	Escherichia coli strain CDC#03-98 chromosome, complete genome	100	100	99.82	28
Tw14359.R1	gi|1633780300|gb|CP028607.1|	Escherichia coli strain 143 chromosome, complete genome	100	100	99.85	31
Tw14359.R1	gi|1074012148|gb|CP017444.1|	Escherichia coli O157:H7 strain 8368 chromosome, complete genome	100	100	99.84	29
Tw14359.R1	gi|386794017|gb|CP001925.1|	Escherichia coli Xuzhou21, complete genome	100	100	99.85	28
Tw14359.R1	gi|1845500524|gb|CP038353.1|	Escherichia coli O157:H7 strain F8797 chromosome, complete genome	100	100	99.91	30
Tw14359.R1	gi|1845415461|gb|CP038313.1|	Escherichia coli O157:H7 strain OK1 chromosome, complete genome	100	100	99.86	34
Tw14359.R1	gi|1111540697|gb|CP018239.1|	Escherichia coli strain 272 chromosome, complete genome	100	100	99.89	28
Tw14359.R1	gi|1915395144|gb|CP018252.2|	Escherichia coli strain 9000 chromosome, complete genome	100	100	99.87	31
Tw14359.R1	gi|1773867978|gb|CP038494.1|	Escherichia coli O157:H7 strain TT12B chromosome, complete genome	100	100	99.85	27
Tw14359.R1	gi|1632132802|gb|CP031913.1|	Escherichia coli O157:H7 strain FWSEC0004 chromosome, complete genome	100	100	99.84	27
Tw14359.R1	gi|1633977055|gb|CP028685.1|	Escherichia coli strain 111 chromosome, complete genome	100	100	99.86	30
Tw14359.R1	gi|1633971504|gb|CP028683.1|	Escherichia coli strain 112 chromosome, complete genome	100	100	99.86	30
Tw14359.R1	gi|1552040736|gb|CP034806.1|	Escherichia coli strain 2010C-3347 chromosome, complete genome	100	100	99.85	27
Tw14359.R1	gi|1911932286|gb|CP062160.1|	Escherichia coli strain 20R2R chromosome, complete genome	100	100	99.85	29
Tw14359.R1	gi|1758841511|gb|CP032811.1|	Escherichia coli strain ERL03-1416 chromosome, complete genome	100	100	99.9	28
Tw14359.R1	gi|1845652096|gb|CP038428.1|	Escherichia coli O157:H7 strain 611 chromosome, complete genome	100	100	99.84	28
Tw14359.R1	gi|1775850608|gb|CP035545.1|	Escherichia coli strain FSIS11705876 chromosome, complete genome	100	99	99.89	33
Tw14359.R1	gi|1672795603|gb|CP040570.1|	Escherichia coli O157:H7 strain ECP17-1298 chromosome, complete genome	100	100	99.83	28
Tw14359.R1	gi|1633786021|gb|CP028609.1|	Escherichia coli strain 142 chromosome, complete genome	100	100	99.87	27
Tw14359.R1	gi|1111557556|gb|CP018245.1|	Escherichia coli strain 472, complete genome	100	100	99.87	31
Tw14359.R1	gi|1098388045|gb|CP017669.1|	Escherichia coli strain PA20, complete genome	100	100	99.85	28
Tw14359.R1	gi|1805980844|gb|CP034936.1|	Escherichia coli strain PNUSAE013304 chromosome, complete genome	100	100	99.9	31
Tw14359.R1	gi|1845603129|gb|CP038408.1|	Escherichia coli O157:H7 strain 86-24 chromosome, complete genome	100	100	99.8	26
Tw14359.R1	gi|1720325459|gb|CP041623.1|	Escherichia coli O157:H7 strain ATCC 43888 chromosome, complete genome	100	100	99.79	24
Tw14359.R1	gi|1087714256|gb|CP017251.1|	Escherichia coli strain NADC 5570/86-24/6564, complete sequence	100	100	99.79	26
Tw14359.R1	gi|1087708850|gb|CP017249.1|	Escherichia coli strain NADC 5570/86-24/6565 chromosome, complete genome	100	100	99.8	26
Tw14359.R1	gi|1845559754|gb|CP038380.1|	Escherichia coli O157:H7 strain E32511 chromosome, complete genome	100	100	99.9	26
Tw14359.R1	gi|1802068955|gb|CP034384.1|	Escherichia coli O157:H7 strain FRIK804 chromosome, complete genome	100	100	99.85	35
Tw14359.R1	gi|1845517332|gb|CP038360.1|	Escherichia coli O157:H7 strain F7386 chromosome, complete genome	100	100	99.89	29
Tw14359.R1	gi|1729909076|gb|CP043015.1|	Escherichia coli strain 388808_gen chromosome, complete genome	99	99	99.83	30
Tw14359.R1	gi|1845481904|gb|CP038346.1|	Escherichia coli O157:H7 strain G5295 chromosome, complete genome	100	100	99.88	34
Tw14359.R1	gi|1845445326|gb|CP038328.1|	Escherichia coli O157:H7 strain NE 1092-2 chromosome, complete genome	100	100	99.88	34
Tw14359.R1	gi|1845495031|gb|CP038351.1|	Escherichia coli O157:H7 strain F8798 chromosome, complete genome	100	100	99.86	43
Tw14359.R1	gi|1729909082|gb|CP043025.1|	Escherichia coli strain 399730_gen chromosome, complete genome	99	99	99.59	29
Tw14359.R1	gi|1845633309|gb|CP038421.1|	Escherichia coli O157:H7 strain 7636 chromosome, complete genome	100	100	99.88	32
Tw14359.R1	gi|1845523772|gb|CP038363.1|	Escherichia coli O157:H7 strain F7349 chromosome, complete genome	100	100	99.84	37
Tw14359.R1	gi|1845511520|gb|CP038357.1|	Escherichia coli O157:H7 strain F7508 chromosome, complete genome	100	100	99.83	29
Tw14359.R1	gi|1776227981|gb|CP045975.1|	Escherichia coli strain AUSMDU00002545 chromosome, complete genome	100	100	99.85	32
Tw14359.R1	gi|1729909083|gb|CP043011.1|	Escherichia coli strain 388755_gen chromosome, complete genome	99	99	99.7	30
Tw14359.R1	gi|1845541879|gb|CP038372.1|	Escherichia coli O157:H7 strain F6294 chromosome, complete genome	100	100	99.83	27
Tw14359.R1	gi|1845488981|gb|CP038349.1|	Escherichia coli O157:H7 strain F8952 chromosome, complete genome	100	100	99.84	29
Tw14359.R1	gi|1634004527|gb|CP028698.1|	Escherichia coli strain 106 chromosome, complete genome	100	100	99.84	30
Tw14359.R1	gi|1074001095|gb|CP017440.1|	Escherichia coli O157:H7 strain 3384 chromosome, complete genome	100	100	99.84	30
Tw14359.R1	gi|1015684739|gb|CP015023.1|	Escherichia coli strain SRCC 1675 chromosome, complete genome	100	100	99.85	28
Tw14359.R1	gi|1930734241|gb|CP064167.1|	Escherichia coli O157:H7 strain Wll001 chromosome, complete genome	100	100	99.83	28
Tw14359.R1	gi|1672790342|gb|CP040572.1|	Escherichia coli O157:H7 strain ECP17-46 chromosome, complete genome	100	99	99.88	27
Tw14359.R1	gi|1845464161|gb|CP038339.1|	Escherichia coli O157:H7 strain H6437 chromosome, complete genome	100	99	99.88	28
Tw14359.R1	gi|1633769202|gb|CP028600.1|	Escherichia coli strain 147 chromosome, complete genome	100	100	99.89	29
Tw14359.R1	gi|1633758318|gb|CP028596.1|	Escherichia coli strain 149 chromosome, complete genome	100	100	99.89	29
Tw14359.R1	gi|1854578792|gb|CP039834.1|	Escherichia coli O157:H7 strain MB41-1 chromosome, complete genome	100	100	99.85	32
Tw14359.R1	gi|1865332467|gb|CP058231.1|	Escherichia coli strain 824422 chromosome, complete genome	100	100	99.66	19
Tw14359.R1	gi|1111546326|gb|CP018241.1|	Escherichia coli strain 319, complete genome	100	100	99.87	30
Tw14359.R1	gi|1865332183|gb|CP058233.1|	Escherichia coli strain 818062 chromosome, complete genome	100	100	99.54	22
Tw14359.R1	gi|1845586267|gb|CP038398.1|	Escherichia coli O157:H7 strain DEC4E chromosome, complete genome	100	100	99.87	31
Tw14359.R1	gi|1845379677|gb|CP038292.1|	Escherichia coli O157:H7 strain TB21-1 chromosome, complete genome	100	100	99.8	26
Tw14359.R1	gi|1845639437|gb|CP038423.1|	Escherichia coli O157:H7 strain 7409 chromosome, complete genome	100	100	99.83	27
Tw14359.R1	gi|1845409204|gb|CP038309.1|	Escherichia coli O157:H7 strain Show KS 470-1 chromosome, complete genome	100	100	99.84	28
Tw14359.R1	gi|1758788350|gb|CP032793.1|	Escherichia coli strain NZRM3614 chromosome, complete genome	100	100	99.85	28
Tw14359.R1	gi|734586714|gb|CP010304.1|	Escherichia coli O157:H7 str. SS52, complete genome	100	99	99.87	30
Tw14359.R1	gi|1552040756|gb|CP034794.1|	Escherichia coli strain 06-3462 chromosome, complete genome	100	99	99.93	28
Tw14359.R1	gi|1398296973|dbj|BA000007.3|	Escherichia coli O157:H7 str. Sakai DNA, complete genome	100	99	99.86	31
Tw14359.R1	gi|991913367|gb|CP014314.1|	Escherichia coli O157:H7 strain JEONG-1266, complete genome	99	99	99.91	30
Tw14359.R1	gi|1758800117|gb|CP032797.1|	Escherichia coli strain ERL06-2497 chromosome, complete genome	100	99	99.84	30
Tw14359.R1	gi|1700704455|gb|CP015853.1|	Escherichia coli strain ATCC 43889 chromosome, complete genome	100	99	99.87	30
Tw14359.R1	gi|1552040734|gb|CP034801.1|	Escherichia coli strain 2010C-3142 chromosome, complete genome	99	99	99.9	31
Tw14359.R1	gi|1845596893|gb|CP038405.1|	Escherichia coli O157:H7 strain ATCC 35150 chromosome, complete genome	99	99	99.85	29
Tw14359.R1	gi|937297913|gb|CP012802.1|	Escherichia coli O157:H7 strain WS4202, complete genome	99	99	99.86	28
Tw14359.R1	gi|1752751035|gb|CP044140.1|	Escherichia coli O157 strain AR-0430 chromosome, complete genome	100	99	99.85	32
Tw14359.R1	gi|1552040751|gb|CP034799.1|	Escherichia coli strain 2009C-4687 chromosome, complete genome	99	99	99.91	31
Tw14359.R1	gi|1052521625|gb|CP015855.1|	Escherichia coli strain EDL933-1 genome	99	99	99.86	29
Tw14359.R1	gi|1758782395|gb|CP032791.1|	Escherichia coli strain NZRM4165 chromosome, complete genome	99	99	99.83	31
Tw14359.R1	gi|1111535082|gb|CP018237.1|	Escherichia coli strain 155, complete genome	99	99	99.84	32
Tw14359.R1	gi|1752751027|gb|CP044145.1|	Escherichia coli O157 strain AR-0428 chromosome, complete genome	99	99	99.85	32
Tw14359.R1	gi|1216475819|gb|CP016755.1|	Escherichia coli strain FORC_044 chromosome, complete genome	99	99	99.84	30
Tw14359.R1	gi|1552040738|gb|CP034803.1|	Escherichia coli strain 2009C-3554 chromosome, complete genome	99	99	99.85	31
Tw14359.R1	gi|1845614780|gb|CP038414.1|	Escherichia coli O157:H7 strain 17B6-2 chromosome, complete genome	99	99	99.88	35
Tw14359.R1	gi|1796936950|gb|CP041747.1|	Escherichia coli strain NCCP 15739 chromosome, complete genome	99	99	99.84	31
Tw14359.R1	gi|56384585|gb|AE005174.2|	Escherichia coli O157:H7 str. EDL933 genome	98	98	99.76	30
Tw14359.R1	gi|209157093|gb|CP001164.1|	Escherichia coli O157:H7 str. EC4115, complete genome	100	99	99.92	32
Tw14359.R1	gi|666001753|gb|CP008805.1|	Escherichia coli O157:H7 str. SS17, complete genome	100	99	99.84	31
Tw14359.R1	gi|1511899005|gb|CP033605.1|	Escherichia coli O157:H7 strain TR01 chromosome, complete genome	100	99	99.92	31
Tw14359.R1	gi|1845391123|gb|CP038300.1|	Escherichia coli O157:H7 strain SS TX 754-1 chromosome, complete genome	100	100	99.83	28
Tw14359.R1	gi|1771351801|gb|CP040309.1|	Escherichia coli strain 21B8 chromosome, complete genome	100	100	99.83	27
Tw14359.R1	gi|1633752654|gb|CP028592.1|	Escherichia coli strain 150 chromosome, complete genome	100	100	99.85	31
Tw14359.R1	gi|1111563204|gb|CP018247.1|	Escherichia coli strain 7784 chromosome, complete genome	100	100	99.85	26
Tw14359.R1	gi|1633905694|gb|CP028650.1|	Escherichia coli strain 124 chromosome, complete genome	100	100	99.81	32
Tw14359.R1	gi|1845553733|gb|CP038376.1|	Escherichia coli O157:H7 strain F1273 chromosome, complete genome	100	100	99.84	29
Tw14359.R1	gi|1845451611|gb|CP038333.1|	Escherichia coli O157:H7 strain N8B7-2 chromosome, complete genome	100	100	99.84	32
Tw14359.R1	gi|1771357819|gb|CP040311.1|	Escherichia coli strain F3398 chromosome, complete genome	100	100	99.87	33
Tw14359.R1	gi|1032034210|gb|CP015832.1|	Escherichia coli O157 strain 180-PT54, complete genome	100	100	99.88	32
Tw14359.R1	gi|1854586504|gb|CP040107.1|	Escherichia coli O157:H7 strain MB9-1 chromosome	100	100	99.85	31
Tw14359.R1	gi|1771363817|gb|CP040313.1|	Escherichia coli strain M7638 chromosome, complete genome	100	100	99.82	29
Tw14359.R1	gi|1771369584|gb|CP040314.1|	Escherichia coli strain MA11 chromosome, complete genome	100	100	99.87	34
Tw14359.R1	gi|1633900202|gb|CP028647.1|	Escherichia coli strain 130 chromosome, complete genome	100	100	99.83	28
Tw14359.R1	gi|1633894711|gb|CP028644.1|	Escherichia coli strain 131 chromosome, complete genome	100	100	99.83	28
Tw14359.R1	gi|1845645926|gb|CP038425.1|	Escherichia coli O157:H7 strain 2571 chromosome, complete genome	100	99	99.89	29
Tw14359.R1	gi|1845535489|gb|CP038369.1|	Escherichia coli O157:H7 strain F6321 chromosome, complete genome	99	99	99.86	30
Tw14359.R1	gi|1420818002|gb|CP030767.1|	Escherichia coli strain 2017C-4109 chromosome, complete genome	100	99	99.91	32
Tw14359.R1	gi|1730061128|gb|CP043019.1|	Escherichia coli strain 397404_gen chromosome, complete genome	99	99	99.7	27
Tw14359.R1	gi|1229084222|gb|CP015843.2|	Escherichia coli O157:H7 strain FRIK2455, complete genome	100	100	99.85	36
Tw14359.R1	gi|1032443919|gb|CP015846.1|	Escherichia coli O157:H7 strain FRIK2069, complete genome	100	100	99.85	36
Tw14359.R1	gi|1032418244|gb|CP015842.1|	Escherichia coli O157:H7 strain FRIK2533, complete genome	100	100	99.85	36
Tw14359.R1	gi|1845627265|gb|CP038419.1|	Escherichia coli O157:H7 strain 2-6-2 chromosome, complete genome	100	100	99.81	30
Tw14359.R1	gi|1845355008|gb|CP038282.1|	Escherichia coli O157:H7 strain F8492 chromosome, complete genome	100	100	99.9	34
Tw14359.R1	gi|1758821829|gb|CP032805.1|	Escherichia coli strain ERL05-0623 chromosome, complete genome	100	99	99.86	26
Tw14359.R1	gi|1845403113|gb|CP038305.1|	Escherichia coli O157:H7 strain SS NE 1040-1 chromosome, complete genome	100	99	99.84	30
Tw14359.R1	gi|1563898280|gb|CP035366.1|	Escherichia coli O157:H7 strain C1-057 chromosome, complete genome	100	99	99.85	33
Tw14359.R1	gi|1633966014|gb|CP028680.1|	Escherichia coli strain 113 chromosome, complete genome	99	99	99.84	28
Tw14359.R1	gi|1633960525|gb|CP028677.1|	Escherichia coli strain 114 chromosome, complete genome	100	99	99.85	29
Tw14359.R1	gi|1633955112|gb|CP028674.1|	Escherichia coli strain 115 chromosome, complete genome	100	99	99.84	28
Tw14359.R1	gi|1633949622|gb|CP028671.1|	Escherichia coli strain 116 chromosome, complete genome	100	99	99.85	29
Tw14359.R1	gi|1633944128|gb|CP028668.1|	Escherichia coli strain 117 chromosome, complete genome	100	99	99.85	29
Tw14359.R1	gi|1633938640|gb|CP028665.1|	Escherichia coli strain 118 chromosome, complete genome	100	99	99.83	28
Tw14359.R1	gi|1633933129|gb|CP028662.1|	Escherichia coli strain 119 chromosome, complete genome	100	99	99.83	28
Tw14359.R1	gi|1633927636|gb|CP028659.1|	Escherichia coli strain 120 chromosome, complete genome	100	99	99.85	29
Tw14359.R1	gi|1633922143|gb|CP028656.1|	Escherichia coli strain 121 chromosome, complete genome	100	99	99.85	29
Tw14359.R1	gi|1633889221|gb|CP028641.1|	Escherichia coli strain 132 chromosome, complete genome	100	99	99.85	29
Tw14359.R1	gi|1633883732|gb|CP028638.1|	Escherichia coli strain 133 chromosome, complete genome	100	99	99.85	29
Tw14359.R1	gi|1633878244|gb|CP028635.1|	Escherichia coli strain 134 chromosome, complete genome	100	99	99.85	29
Tw14359.R1	gi|1633872754|gb|CP028632.1|	Escherichia coli strain 135 chromosome, complete genome	100	99	99.85	29
Tw14359.R1	gi|1633867261|gb|CP028629.1|	Escherichia coli strain 136 chromosome, complete genome	100	99	99.85	29
Tw14359.R1	gi|1633861770|gb|CP028626.1|	Escherichia coli strain 137 chromosome, complete genome	100	99	99.85	29
Tw14359.R1	gi|1633856277|gb|CP028623.1|	Escherichia coli strain 138 chromosome, complete genome	100	99	99.85	29
Tw14359.R1	gi|1633850785|gb|CP028620.1|	Escherichia coli strain 139 chromosome, complete genome	100	99	99.85	29
Tw14359.R1	gi|1633823617|gb|CP028617.1|	Escherichia coli strain 140 chromosome, complete genome	100	99	99.85	29
Tw14359.R1	gi|1633791679|gb|CP028614.1|	Escherichia coli strain 141 chromosome, complete genome	100	99	99.83	28
Tw14359.R1	gi|1845529615|gb|CP038366.1|	Escherichia coli O157:H7 strain F6667 chromosome, complete genome	100	99	99.86	34
Tw14359.R1	gi|1845367146|gb|CP038287.1|	Escherichia coli O157:H7 strain TX 376-2 chromosome, complete genome	100	99	99.86	31
Tw14359.R1	gi|1771346095|gb|CP040307.1|	Escherichia coli strain F1 E4 chromosome, complete genome	100	99	99.84	29
Tw14359.R1	gi|1845505856|gb|CP038355.1|	Escherichia coli O157:H7 str. F8092B chromosome, complete genome	100	99	99.86	31
Tw14359.R1	gi|1845373702|gb|CP038290.1|	Escherichia coli O157:H7 strain TX 265-1 chromosome, complete genome	100	99	99.85	32
Tw14359.R1	gi|1771374932|gb|CP040316.1|	Escherichia coli strain CV261 chromosome, complete genome	100	99	99.81	29
Tw14359.R1	gi|1111574369|gb|CP018250.1|	Escherichia coli strain 10671 chromosome, complete genome	100	99	99.88	31
Tw14359.R1	gi|1633774722|gb|CP028603.1|	Escherichia coli strain 144 chromosome, complete genome	100	99	99.87	37
Tw14359.R1	gi|1047347262|gb|CP016625.1|	Escherichia coli O157:H7 strain FRIK944, complete genome	100	99	99.86	37
Tw14359.R1	gi|1845591420|gb|CP038402.1|	Escherichia coli O157:H7 strain BB24-1 chromosome, complete genome	99	99	99.86	36
Tw14359.R1	gi|1845361423|gb|CP038284.1|	Escherichia coli O157:H7 strain YB14-1 chromosome, complete genome	100	99	99.84	30
Tw14359.R1	gi|1032034209|gb|CP015831.1|	Escherichia coli O157 strain 644-PT8, complete genome	100	99	99.9	37
Tw14359.R1	gi|1755136530|gb|CP044350.1|	Escherichia coli strain 194195 chromosome, complete genome	100	99	99.69	36
Tw14359.R1	gi|1758776407|gb|CP032789.1|	Escherichia coli strain NZRM4169 chromosome, complete genome	99	99	99.89	35
Tw14359.R1	gi|1771340279|gb|CP040305.1|	Escherichia coli strain HB6 chromosome, complete genome	99	99	99.84	29
Tw14359.R1	gi|1743107847|gb|CP043539.1|	Escherichia coli O157 strain Al Ain chromosome, complete genome	99	99	99.84	32
Tw14359.R1	gi|1845397096|gb|CP038302.1|	Escherichia coli O157:H7 strain SS TX 313-1 chromosome, complete genome	100	99	99.82	33
Tw14359.R1	gi|1418354441|dbj|AP018488.1|	Escherichia coli O157:H7 pv15-279 DNA, complete genome	99	99	99.91	57
Tw14359.R1	gi|1845548037|gb|CP038374.1|	Escherichia coli O157:H7 strain F3113 chromosome, complete genome	99	99	99.91	56
Tw14359.R2	gi|1845500524|gb|CP038353.1|	Escherichia coli O157:H7 strain F8797 chromosome, complete genome	100	100	99.94	14
Tw14359.R2	gi|254590536|gb|CP001368.1|	Escherichia coli O157:H7 str. TW14359, complete genome	100	100	99.92	15
Tw14359.R2	gi|209157093|gb|CP001164.1|	Escherichia coli O157:H7 str. EC4115, complete genome	100	100	99.94	14
Tw14359.R2	gi|1845517332|gb|CP038360.1|	Escherichia coli O157:H7 strain F7386 chromosome, complete genome	100	100	99.99	13
Tw14359.R2	gi|991913367|gb|CP014314.1|	Escherichia coli O157:H7 strain JEONG-1266, complete genome	100	100	99.9	14
Tw14359.R2	gi|1782781290|gb|CP046527.1|	Escherichia coli strain RM19259 chromosome, complete genome	100	100	99.93	18
Tw14359.R2	gi|1633769202|gb|CP028600.1|	Escherichia coli strain 147 chromosome, complete genome	100	100	99.99	12
Tw14359.R2	gi|1633763761|gb|CP028598.1|	Escherichia coli strain 148 chromosome, complete genome	100	100	99.99	12
Tw14359.R2	gi|1633758318|gb|CP028596.1|	Escherichia coli strain 149 chromosome, complete genome	100	100	99.99	12
Tw14359.R2	gi|1552040751|gb|CP034799.1|	Escherichia coli strain 2009C-4687 chromosome, complete genome	100	100	99.92	14
Tw14359.R2	gi|1552040734|gb|CP034801.1|	Escherichia coli strain 2010C-3142 chromosome, complete genome	100	100	99.94	14
Tw14359.R2	gi|734586714|gb|CP010304.1|	Escherichia coli O157:H7 str. SS52, complete genome	100	100	99.88	16
Tw14359.R2	gi|666001753|gb|CP008805.1|	Escherichia coli O157:H7 str. SS17, complete genome	100	100	99.87	14
Tw14359.R2	gi|1775850608|gb|CP035545.1|	Escherichia coli strain FSIS11705876 chromosome, complete genome	100	100	99.92	17
Tw14359.R2	gi|1511899005|gb|CP033605.1|	Escherichia coli O157:H7 strain TR01 chromosome, complete genome	100	100	99.91	14
Tw14359.R2	gi|1420818002|gb|CP030767.1|	Escherichia coli strain 2017C-4109 chromosome, complete genome	98	99	99.93	23
Tw14359.R3	gi|254590536|gb|CP001368.1|	Escherichia coli O157:H7 str. TW14359, complete genome	100	100	99.95	15
Tw14359.R3	gi|1552040734|gb|CP034801.1|	Escherichia coli strain 2010C-3142 chromosome, complete genome	100	100	99.96	13
Tw14359.R3	gi|1805980844|gb|CP034936.1|	Escherichia coli strain PNUSAE013304 chromosome, complete genome	100	100	99.97	14
Tw14359.R3	gi|1845517332|gb|CP038360.1|	Escherichia coli O157:H7 strain F7386 chromosome, complete genome	100	100	99.97	13
Tw14359.R3	gi|991913367|gb|CP014314.1|	Escherichia coli O157:H7 strain JEONG-1266, complete genome	100	100	99.97	12
Tw14359.R3	gi|1633769202|gb|CP028600.1|	Escherichia coli strain 147 chromosome, complete genome	100	100	99.97	12
Tw14359.R3	gi|1633763761|gb|CP028598.1|	Escherichia coli strain 148 chromosome, complete genome	100	100	99.97	12
Tw14359.R3	gi|1633758318|gb|CP028596.1|	Escherichia coli strain 149 chromosome, complete genome	100	100	99.97	12
Tw14359.R3	gi|1552040751|gb|CP034799.1|	Escherichia coli strain 2009C-4687 chromosome, complete genome	100	100	99.97	13
Tw14359.R3	gi|1845500524|gb|CP038353.1|	Escherichia coli O157:H7 strain F8797 chromosome, complete genome	100	100	99.97	13
Tw14359.R3	gi|1775850608|gb|CP035545.1|	Escherichia coli strain FSIS11705876 chromosome, complete genome	100	100	99.95	16
Tw14359.R3	gi|1552040732|gb|CP034792.1|	Escherichia coli strain 2009C-3378 chromosome, complete genome	100	100	99.91	15
Tw14359.R3	gi|1845559754|gb|CP038380.1|	Escherichia coli O157:H7 strain E32511 chromosome, complete genome	100	99	99.93	15
Tw14359.R3	gi|1420818002|gb|CP030767.1|	Escherichia coli strain 2017C-4109 chromosome, complete genome	100	99	99.95	20
Tw14359.R3	gi|1552040756|gb|CP034794.1|	Escherichia coli strain 06-3462 chromosome, complete genome	100	99	99.91	17
Tw14359.R3	gi|1552040741|gb|CP034808.1|	Escherichia coli strain 08-3914 chromosome, complete genome	100	99	99.92	19
Tw14359.R3	gi|1752751044|gb|CP044148.1|	Escherichia coli O157 strain AR-0427 chromosome, complete genome	100	99	99.8	14
Tw14359.R3	gi|1700704455|gb|CP015853.1|	Escherichia coli strain ATCC 43889 chromosome, complete genome	100	99	99.92	15
Tw14359.R3	gi|209157093|gb|CP001164.1|	Escherichia coli O157:H7 str. EC4115, complete genome	100	100	99.88	17
Tw14359.R3	gi|1511899005|gb|CP033605.1|	Escherichia coli O157:H7 strain TR01 chromosome, complete genome	100	100	99.86	17
Tw14359.R3	gi|1782781290|gb|CP046527.1|	Escherichia coli strain RM19259 chromosome, complete genome	99	99	99.94	18
Tw14359.R3	gi|1758841511|gb|CP032811.1|	Escherichia coli strain ERL03-1416 chromosome, complete genome	100	100	99.94	17
Tw14359.R3	gi|1758794613|gb|CP032795.1|	Escherichia coli strain ERL06-2503 chromosome, complete genome	100	100	99.95	16
Tw14359.R3	gi|1845621487|gb|CP038416.1|	Escherichia coli O157:H7 strain 3-5-1 chromosome, complete genome	100	99	99.83	15
Tw14359.R3	gi|1845464161|gb|CP038339.1|	Escherichia coli O157:H7 strain H6437 chromosome, complete genome	100	99	99.84	16
Tw14359.R3	gi|1672790342|gb|CP040572.1|	Escherichia coli O157:H7 strain ECP17-46 chromosome, complete genome	100	99	99.84	16
Tw14359.R3	gi|1552040744|gb|CP034797.1|	Escherichia coli strain 08-3918 chromosome, complete genome	100	100	99.73	15
Tw14359.R3	gi|1111540697|gb|CP018239.1|	Escherichia coli strain 272 chromosome, complete genome	100	99	99.78	18
Tw14359.R3	gi|1758808457|gb|CP032801.1|	Escherichia coli strain ERL06-2442 chromosome, complete genome	100	99	99.96	18
Tw14359.R3	gi|1845426879|gb|CP038319.1|	Escherichia coli O157:H7 strain NE122 chromosome, complete genome	100	100	99.82	22
Tw14359.R3	gi|1771357819|gb|CP040311.1|	Escherichia coli strain F3398 chromosome, complete genome	100	100	99.85	20
Tw14359.R3	gi|1015679132|gb|CP015020.1|	Escherichia coli strain 28RC1 chromosome, complete genome	100	100	99.84	18
Tw14359.R4	gi|1845517332|gb|CP038360.1|	Escherichia coli O157:H7 strain F7386 chromosome, complete genome	100	100	100	1
Tw14359.R4	gi|1845500524|gb|CP038353.1|	Escherichia coli O157:H7 strain F8797 chromosome, complete genome	100	100	100	1
Tw14359.R4	gi|1782781290|gb|CP046527.1|	Escherichia coli strain RM19259 chromosome, complete genome	100	100	100	1
Tw14359.R4	gi|1633769202|gb|CP028600.1|	Escherichia coli strain 147 chromosome, complete genome	100	100	100	1
Tw14359.R4	gi|1633763761|gb|CP028598.1|	Escherichia coli strain 148 chromosome, complete genome	100	100	100	1
Tw14359.R4	gi|1633758318|gb|CP028596.1|	Escherichia coli strain 149 chromosome, complete genome	100	100	100	1
Tw14359.R4	gi|254590536|gb|CP001368.1|	Escherichia coli O157:H7 str. TW14359, complete genome	100	100	100	1
Tw14359.R4	gi|1845464161|gb|CP038339.1|	Escherichia coli O157:H7 strain H6437 chromosome, complete genome	100	100	100	1
Tw14359.R4	gi|1552040734|gb|CP034801.1|	Escherichia coli strain 2010C-3142 chromosome, complete genome	100	100	100	1
Tw14359.R4	gi|1758794613|gb|CP032795.1|	Escherichia coli strain ERL06-2503 chromosome, complete genome	100	100	99.99	1
Tw14359.R4	gi|1552040756|gb|CP034794.1|	Escherichia coli strain 06-3462 chromosome, complete genome	100	100	99.99	1
Tw14359.R4	gi|1752751044|gb|CP044148.1|	Escherichia coli O157 strain AR-0427 chromosome, complete genome	100	100	99.99	1
Tw14359.R4	gi|1552040741|gb|CP034808.1|	Escherichia coli strain 08-3914 chromosome, complete genome	100	100	99.99	1
Tw14359.R4	gi|1672790342|gb|CP040572.1|	Escherichia coli O157:H7 strain ECP17-46 chromosome, complete genome	100	100	99.99	1
Tw14359.R4	gi|1111540697|gb|CP018239.1|	Escherichia coli strain 272 chromosome, complete genome	100	100	99.99	1
Tw14359.R4	gi|1758815020|gb|CP032803.1|	Escherichia coli strain ERL05-1306 chromosome, complete genome	100	100	99.98	1
Tw14359.R4	gi|1845535489|gb|CP038369.1|	Escherichia coli O157:H7 strain F6321 chromosome, complete genome	100	100	99.98	1
Tw14359.R4	gi|1775850608|gb|CP035545.1|	Escherichia coli strain FSIS11705876 chromosome, complete genome	100	100	99.95	1
Tw14359.R4	gi|1805980844|gb|CP034936.1|	Escherichia coli strain PNUSAE013304 chromosome, complete genome	100	100	99.95	1
Tw14359.R4	gi|1111557556|gb|CP018245.1|	Escherichia coli strain 472, complete genome	100	100	99.95	1
Tw14359.R4	gi|1845529615|gb|CP038366.1|	Escherichia coli O157:H7 strain F6667 chromosome, complete genome	100	100	99.92	1
Tw14359.R4	gi|1845355008|gb|CP038282.1|	Escherichia coli O157:H7 strain F8492 chromosome, complete genome	100	100	99.73	2
Tw14359.R4	gi|1552040751|gb|CP034799.1|	Escherichia coli strain 2009C-4687 chromosome, complete genome	100	100	99.93	3
Tw14359.R4	gi|1552040732|gb|CP034792.1|	Escherichia coli strain 2009C-3378 chromosome, complete genome	100	100	99.98	3
Tw14359.R4	gi|1758841511|gb|CP032811.1|	Escherichia coli strain ERL03-1416 chromosome, complete genome	100	100	99.96	3
Tw14359.R4	gi|991913367|gb|CP014314.1|	Escherichia coli O157:H7 strain JEONG-1266, complete genome	100	100	99.98	3
Tw14359.R4	gi|209157093|gb|CP001164.1|	Escherichia coli O157:H7 str. EC4115, complete genome	100	100	99.98	3
Tw14359.R4	gi|1845559754|gb|CP038380.1|	Escherichia coli O157:H7 strain E32511 chromosome, complete genome	100	100	99.96	3
Tw14359.R4	gi|1845621487|gb|CP038416.1|	Escherichia coli O157:H7 strain 3-5-1 chromosome, complete genome	100	100	99.96	3
Tw14359.R4	gi|1552040744|gb|CP034797.1|	Escherichia coli strain 08-3918 chromosome, complete genome	100	100	99.96	3
Tw14359.R4	gi|1111546326|gb|CP018241.1|	Escherichia coli strain 319, complete genome	100	100	99.95	3
Tw14359.R4	gi|1032034209|gb|CP015831.1|	Escherichia coli O157 strain 644-PT8, complete genome	100	100	99.94	3
Tw14359.R4	gi|1845645926|gb|CP038425.1|	Escherichia coli O157:H7 strain 2571 chromosome, complete genome	100	100	99.93	3
Tw14359.R4	gi|1845633309|gb|CP038421.1|	Escherichia coli O157:H7 strain 7636 chromosome, complete genome	100	100	99.93	3
Tw14359.R4	gi|1758835854|gb|CP032808.1|	Escherichia coli strain ERL04-3476 chromosome, complete genome	100	100	99.95	3
Tw14359.R4	gi|1032034210|gb|CP015832.1|	Escherichia coli O157 strain 180-PT54, complete genome	100	100	99.93	3
Tw14359.R4	gi|1111552012|gb|CP018243.1|	Escherichia coli strain 350 chromosome, complete genome	100	100	99.9	3
Tw14359.R4	gi|1845586267|gb|CP038398.1|	Escherichia coli O157:H7 strain DEC4E chromosome, complete genome	100	100	99.92	3
Tw14359.R5	gi|254590536|gb|CP001368.1|	Escherichia coli O157:H7 str. TW14359, complete genome	100	100	99.83	19
Tw14359.R5	gi|1552040734|gb|CP034801.1|	Escherichia coli strain 2010C-3142 chromosome, complete genome	100	100	99.82	17
Tw14359.R5	gi|1552040732|gb|CP034792.1|	Escherichia coli strain 2009C-3378 chromosome, complete genome	100	100	99.85	17
Tw14359.R5	gi|1845500524|gb|CP038353.1|	Escherichia coli O157:H7 strain F8797 chromosome, complete genome	100	100	99.81	17
Tw14359.R5	gi|209157093|gb|CP001164.1|	Escherichia coli O157:H7 str. EC4115, complete genome	100	100	99.82	19
Tw14359.R5	gi|1782781290|gb|CP046527.1|	Escherichia coli strain RM19259 chromosome, complete genome	100	100	99.86	21
Tw14359.R5	gi|1805980844|gb|CP034936.1|	Escherichia coli strain PNUSAE013304 chromosome, complete genome	100	100	99.84	18
Tw14359.R5	gi|666001753|gb|CP008805.1|	Escherichia coli O157:H7 str. SS17, complete genome	100	100	99.82	17
Tw14359.R5	gi|734586714|gb|CP010304.1|	Escherichia coli O157:H7 str. SS52, complete genome	100	100	99.8	18
Tw14359.R5	gi|1775850608|gb|CP035545.1|	Escherichia coli strain FSIS11705876 chromosome, complete genome	100	100	99.86	20
Tw14359.R5	gi|1511899005|gb|CP033605.1|	Escherichia coli O157:H7 strain TR01 chromosome, complete genome	100	100	99.81	19
Tw14359.R5	gi|1552040751|gb|CP034799.1|	Escherichia coli strain 2009C-4687 chromosome, complete genome	100	100	99.83	19
Tw14359.R5	gi|991913367|gb|CP014314.1|	Escherichia coli O157:H7 strain JEONG-1266, complete genome	100	100	99.82	18
Tw14359.R5	gi|1420818002|gb|CP030767.1|	Escherichia coli strain 2017C-4109 chromosome, complete genome	100	100	99.85	24
Tw14359.R5	gi|1552040741|gb|CP034808.1|	Escherichia coli strain 08-3914 chromosome, complete genome	100	100	99.84	22
Tw14359.R5	gi|1015679132|gb|CP015020.1|	Escherichia coli strain 28RC1 chromosome, complete genome	100	99	99.86	20
Tw14359.R5	gi|1845426879|gb|CP038319.1|	Escherichia coli O157:H7 strain NE122 chromosome, complete genome	100	100	99.83	24
Tw14359.R5	gi|1845559754|gb|CP038380.1|	Escherichia coli O157:H7 strain E32511 chromosome, complete genome	100	99	99.8	17
Tw14359.R5	gi|1700704455|gb|CP015853.1|	Escherichia coli strain ATCC 43889 chromosome, complete genome	100	100	99.81	19
Tw14359.R6	gi|254590536|gb|CP001368.1|	Escherichia coli O157:H7 str. TW14359, complete genome	100	100	99.88	18
Tw14359.R6	gi|1552040751|gb|CP034799.1|	Escherichia coli strain 2009C-4687 chromosome, complete genome	100	100	99.86	17
Tw14359.R6	gi|1845500524|gb|CP038353.1|	Escherichia coli O157:H7 strain F8797 chromosome, complete genome	100	100	99.86	17
Tw14359.R6	gi|209157093|gb|CP001164.1|	Escherichia coli O157:H7 str. EC4115, complete genome	100	100	99.88	17
Tw14359.R6	gi|1552040732|gb|CP034792.1|	Escherichia coli strain 2009C-3378 chromosome, complete genome	100	100	99.84	19
Tw14359.R6	gi|1552040734|gb|CP034801.1|	Escherichia coli strain 2010C-3142 chromosome, complete genome	100	100	99.85	17
Tw14359.R6	gi|1845517332|gb|CP038360.1|	Escherichia coli O157:H7 strain F7386 chromosome, complete genome	100	100	99.86	17
Tw14359.R6	gi|734586714|gb|CP010304.1|	Escherichia coli O157:H7 str. SS52, complete genome	100	100	99.85	18
Tw14359.R6	gi|1633769202|gb|CP028600.1|	Escherichia coli strain 147 chromosome, complete genome	100	100	99.87	16
Tw14359.R6	gi|1633763761|gb|CP028598.1|	Escherichia coli strain 148 chromosome, complete genome	100	100	99.87	16
Tw14359.R6	gi|1633758318|gb|CP028596.1|	Escherichia coli strain 149 chromosome, complete genome	100	100	99.87	16
Tw14359.R6	gi|1782781290|gb|CP046527.1|	Escherichia coli strain RM19259 chromosome, complete genome	100	100	99.89	21
Tw14359.R6	gi|1805980844|gb|CP034936.1|	Escherichia coli strain PNUSAE013304 chromosome, complete genome	100	100	99.87	18
Tw14359.R6	gi|1845511520|gb|CP038357.1|	Escherichia coli O157:H7 strain F7508 chromosome, complete genome	100	100	99.79	16
Tw14359.R6	gi|1845438966|gb|CP038324.1|	Escherichia coli O157:H7 strain NE 1169-1 chromosome, complete genome	100	100	99.82	21
Tw14359.R6	gi|1845432764|gb|CP038321.1|	Escherichia coli O157:H7 strain NE1127 chromosome, complete genome	100	100	99.82	21
Tw14359.R6	gi|1752751038|gb|CP044143.1|	Escherichia coli O157 strain AR-0429 chromosome, complete genome	100	100	99.81	20
Tw14359.R6	gi|1552040738|gb|CP034803.1|	Escherichia coli strain 2009C-3554 chromosome, complete genome	100	100	99.79	18
Tw14359.R6	gi|1634004527|gb|CP028698.1|	Escherichia coli strain 106 chromosome, complete genome	100	100	99.79	19
Tw14359.R6	gi|1074001095|gb|CP017440.1|	Escherichia coli O157:H7 strain 3384 chromosome, complete genome	100	100	99.79	19
Tw14359.R6	gi|1632132802|gb|CP031913.1|	Escherichia coli O157:H7 strain FWSEC0004 chromosome, complete genome	100	100	99.79	15
Tw14359.R6	gi|667689599|gb|CP008957.1|	Escherichia coli O157:H7 str. EDL933, complete genome	100	100	99.84	16
Tw14359.R6	gi|1774484448|gb|CP045863.1|	Escherichia coli O157:H7 strain CFSAN076619 chromosome, complete genome	100	100	99.8	16
Tw14359.R6	gi|1845488981|gb|CP038349.1|	Escherichia coli O157:H7 strain F8952 chromosome, complete genome	100	100	99.8	18
Tw14359.R6	gi|1633999048|gb|CP028695.1|	Escherichia coli strain 107 chromosome, complete genome	100	100	99.79	17
Tw14359.R6	gi|1633988084|gb|CP028690.1|	Escherichia coli strain 109 chromosome, complete genome	100	100	99.79	17
Tw14359.R6	gi|1633982607|gb|CP028687.1|	Escherichia coli strain 110 chromosome, complete genome	100	100	99.79	17
Tw14359.R6	gi|1231002947|gb|CP022689.1|	Escherichia coli strain CDC#03-98 chromosome, complete genome	100	100	99.76	16
Tw14359.R6	gi|1845596893|gb|CP038405.1|	Escherichia coli O157:H7 strain ATCC 35150 chromosome, complete genome	100	100	99.77	16
Tw14359.R6	gi|1845495031|gb|CP038351.1|	Escherichia coli O157:H7 strain F8798 chromosome, complete genome	100	100	99.85	30
Tw14359.R6	gi|1052521625|gb|CP015855.1|	Escherichia coli strain EDL933-1 genome	100	100	99.79	16
Tw14359.R6	gi|1758841511|gb|CP032811.1|	Escherichia coli strain ERL03-1416 chromosome, complete genome	100	100	99.84	18
Tw14359.R6	gi|1758808457|gb|CP032801.1|	Escherichia coli strain ERL06-2442 chromosome, complete genome	100	100	99.86	19
Tw14359.R6	gi|1015679132|gb|CP015020.1|	Escherichia coli strain 28RC1 chromosome, complete genome	100	100	99.83	17
Tw14359.R6	gi|1845470198|gb|CP038342.1|	Escherichia coli O157:H7 strain H2495 chromosome, complete genome	100	100	99.77	16
Tw14359.R6	gi|1074012148|gb|CP017444.1|	Escherichia coli O157:H7 strain 8368 chromosome, complete genome	100	100	99.79	18
Tw14359.R6	gi|1634009982|gb|CP028700.1|	Escherichia coli strain 105 chromosome, complete genome	100	100	99.76	16
Tw14359.R6	gi|1672795603|gb|CP040570.1|	Escherichia coli O157:H7 strain ECP17-1298 chromosome, complete genome	100	100	99.76	16
Tw14359.R6	gi|1845621487|gb|CP038416.1|	Escherichia coli O157:H7 strain 3-5-1 chromosome, complete genome	100	100	99.79	14
Tw14359.R6	gi|1845559754|gb|CP038380.1|	Escherichia coli O157:H7 strain E32511 chromosome, complete genome	100	100	99.79	16
Tw14359.R6	gi|1845464161|gb|CP038339.1|	Escherichia coli O157:H7 strain H6437 chromosome, complete genome	100	100	99.8	15
Tw14359.R6	gi|1552040744|gb|CP034797.1|	Escherichia coli strain 08-3918 chromosome, complete genome	100	100	99.8	13
Tw14359.R6	gi|1420818002|gb|CP030767.1|	Escherichia coli strain 2017C-4109 chromosome, complete genome	100	100	99.85	22
Tw14359.R6	gi|1845614780|gb|CP038414.1|	Escherichia coli O157:H7 strain 17B6-2 chromosome, complete genome	100	100	99.8	20
Tw14359.R6	gi|1752751027|gb|CP044145.1|	Escherichia coli O157 strain AR-0428 chromosome, complete genome	100	100	99.84	19
Tw14359.R6	gi|1758794613|gb|CP032795.1|	Escherichia coli strain ERL06-2503 chromosome, complete genome	100	100	99.83	17
Tw14359.R6	gi|1216475819|gb|CP016755.1|	Escherichia coli strain FORC_044 chromosome, complete genome	100	100	99.78	18
Tw14359.R6	gi|1773867978|gb|CP038494.1|	Escherichia coli O157:H7 strain TT12B chromosome, complete genome	100	100	99.8	15
Tw14359.R6	gi|1633780300|gb|CP028607.1|	Escherichia coli strain 143 chromosome, complete genome	100	100	99.78	19
Tw14359.R6	gi|1758800117|gb|CP032797.1|	Escherichia coli strain ERL06-2497 chromosome, complete genome	100	100	99.75	19
Tw14359.R6	gi|1398296973|dbj|BA000007.3|	Escherichia coli O157:H7 str. Sakai DNA, complete genome	100	100	99.82	18
Tw14359.R6	gi|1015684739|gb|CP015023.1|	Escherichia coli strain SRCC 1675 chromosome, complete genome	100	100	99.82	16
Tw14359.R6	gi|1633786021|gb|CP028609.1|	Escherichia coli strain 142 chromosome, complete genome	100	100	99.76	18
Tw14359.R6	gi|1845445326|gb|CP038328.1|	Escherichia coli O157:H7 strain NE 1092-2 chromosome, complete genome	100	100	99.84	21
Tw14359.R6	gi|1758821829|gb|CP032805.1|	Escherichia coli strain ERL05-0623 chromosome, complete genome	100	100	99.76	15
Tw14359.R6	gi|1352880448|gb|CP022050.2|	Escherichia coli O157 strain FDAARGOS_293 chromosome, complete genome	100	100	99.84	17
Tw14359.R6	gi|1752751044|gb|CP044148.1|	Escherichia coli O157 strain AR-0427 chromosome, complete genome	100	100	99.79	14
Tw14359.R6	gi|1633977055|gb|CP028685.1|	Escherichia coli strain 111 chromosome, complete genome	100	100	99.78	18
Tw14359.R6	gi|1633971504|gb|CP028683.1|	Escherichia coli strain 112 chromosome, complete genome	100	100	99.78	18
Tw14359.R6	gi|1845652096|gb|CP038428.1|	Escherichia coli O157:H7 strain 611 chromosome, complete genome	100	100	99.8	16
Tw14359.R6	gi|386794017|gb|CP001925.1|	Escherichia coli Xuzhou21, complete genome	100	100	99.84	16
Tw14359.R6	gi|1511899005|gb|CP033605.1|	Escherichia coli O157:H7 strain TR01 chromosome, complete genome	100	100	99.84	16
Tw14359.R6	gi|1752751035|gb|CP044140.1|	Escherichia coli O157 strain AR-0430 chromosome, complete genome	100	100	99.79	20
Tw14359.R6	gi|1771357819|gb|CP040311.1|	Escherichia coli strain F3398 chromosome, complete genome	100	100	99.83	18
Tw14359.R6	gi|1633993562|gb|CP028693.1|	Escherichia coli strain 108 chromosome, complete genome	100	100	99.74	19
Tw14359.R6	gi|1796936950|gb|CP041747.1|	Escherichia coli strain NCCP 15739 chromosome, complete genome	100	100	99.86	17
Tw14359.R6	gi|1758815020|gb|CP032803.1|	Escherichia coli strain ERL05-1306 chromosome, complete genome	100	100	99.85	19
Tw14359.R6	gi|1758835854|gb|CP032808.1|	Escherichia coli strain ERL04-3476 chromosome, complete genome	100	100	99.85	23
Tw14359.R6	gi|1845415461|gb|CP038313.1|	Escherichia coli O157:H7 strain OK1 chromosome, complete genome	100	100	99.78	23
Tw14359.R6	gi|1854578792|gb|CP039834.1|	Escherichia coli O157:H7 strain MB41-1 chromosome, complete genome	100	100	99.82	17
Tw14359.R6	gi|1915395144|gb|CP018252.2|	Escherichia coli strain 9000 chromosome, complete genome	100	100	99.84	15
Tw14359.R6	gi|1845523772|gb|CP038363.1|	Escherichia coli O157:H7 strain F7349 chromosome, complete genome	100	100	99.8	23
Tw14359.R6	gi|1111574369|gb|CP018250.1|	Escherichia coli strain 10671 chromosome, complete genome	100	100	99.84	15
Tw14359.R6	gi|1758776407|gb|CP032789.1|	Escherichia coli strain NZRM4169 chromosome, complete genome	100	100	99.88	17
Tw14359.R6	gi|1111535082|gb|CP018237.1|	Escherichia coli strain 155, complete genome	100	100	99.77	14
Tw14359.R6	gi|1032034210|gb|CP015832.1|	Escherichia coli O157 strain 180-PT54, complete genome	100	100	99.84	20
Tw14359.R6	gi|1032034209|gb|CP015831.1|	Escherichia coli O157 strain 644-PT8, complete genome	100	100	99.85	22
Tw14359.R6	gi|1073995728|gb|CP017438.1|	Escherichia coli O157:H7 strain 2159 chromosome, complete genome	100	100	99.84	33
Tw14359.R6	gi|1073990373|gb|CP017436.1|	Escherichia coli O157:H7 strain 2149 chromosome, complete genome	100	100	99.84	31
Tw14359.R6	gi|1111557556|gb|CP018245.1|	Escherichia coli strain 472, complete genome	100	100	99.81	18
Tw14359.R6	gi|1074017830|gb|CP017446.1|	Escherichia coli O157:H7 strain 9234 chromosome, complete genome	100	100	99.85	33
Tw14359.R6	gi|1776227981|gb|CP045975.1|	Escherichia coli strain AUSMDU00002545 chromosome, complete genome	100	100	99.8	15
Tw14359.R6	gi|1073985018|gb|CP017434.1|	Escherichia coli O157:H7 strain 1130 chromosome, complete genome	100	100	99.84	32
Tw14359.R6	gi|1111546326|gb|CP018241.1|	Escherichia coli strain 319, complete genome	100	100	99.85	16
Tw14359.R6	gi|1845420975|gb|CP038316.1|	Escherichia coli O157:H7 strain NE92 chromosome, complete genome	100	100	99.83	29
Tw14359.R6	gi|1074006639|gb|CP017442.1|	Escherichia coli O157:H7 strain 4276 chromosome, complete genome	100	100	99.83	28
Tw14359.R6	gi|1845475967|gb|CP038344.1|	Escherichia coli O157:H7 strain Gim1-1 chromosome, complete genome	100	100	99.84	30
Tw14359.R6	gi|1775850608|gb|CP035545.1|	Escherichia coli strain FSIS11705876 chromosome, complete genome	100	100	99.87	21
Tw14359.R6	gi|1111540697|gb|CP018239.1|	Escherichia coli strain 272 chromosome, complete genome	100	99	99.8	17
Tw14359.R6	gi|1729909083|gb|CP043011.1|	Escherichia coli strain 388755_gen chromosome, complete genome	100	99	99.81	17
Tw14359.R6	gi|1730061128|gb|CP043019.1|	Escherichia coli strain 397404_gen chromosome, complete genome	100	99	99.73	17
Tw14359.R6	gi|1729909082|gb|CP043025.1|	Escherichia coli strain 399730_gen chromosome, complete genome	100	99	99.57	17
Tw14359.R6	gi|1700704455|gb|CP015853.1|	Escherichia coli strain ATCC 43889 chromosome, complete genome	100	100	99.78	17
Tw14359.R6	gi|1771374932|gb|CP040316.1|	Escherichia coli strain CV261 chromosome, complete genome	99	99	99.81	11
Tw14359.R6	gi|1845391123|gb|CP038300.1|	Escherichia coli O157:H7 strain SS TX 754-1 chromosome, complete genome	99	99	99.8	10
Tw14359.R6	gi|1845367146|gb|CP038287.1|	Escherichia coli O157:H7 strain TX 376-2 chromosome, complete genome	99	99	99.8	12
Tw14359.R6	gi|1865332183|gb|CP058233.1|	Escherichia coli strain 818062 chromosome, complete genome	99	99	99.61	9
Tw14359.R6	gi|1111563204|gb|CP018247.1|	Escherichia coli strain 7784 chromosome, complete genome	99	99	99.83	12
Tw14359.R6	gi|1845379677|gb|CP038292.1|	Escherichia coli O157:H7 strain TB21-1 chromosome, complete genome	99	99	99.7	10
Tw14359.R6	gi|1771346095|gb|CP040307.1|	Escherichia coli strain F1 E4 chromosome, complete genome	99	99	99.81	12
Tw14359.R6	gi|1865332467|gb|CP058231.1|	Escherichia coli strain 824422 chromosome, complete genome	99	99	99.69	10
Tw14359.R6	gi|1552040736|gb|CP034806.1|	Escherichia coli strain 2010C-3347 chromosome, complete genome	99	99	99.72	16
Tw14359.R6	gi|1771351801|gb|CP040309.1|	Escherichia coli strain 21B8 chromosome, complete genome	99	99	99.71	11
Tw14359.R6	gi|1229084222|gb|CP015843.2|	Escherichia coli O157:H7 strain FRIK2455, complete genome	99	99	99.84	16
Tw14359.R6	gi|1032418244|gb|CP015842.1|	Escherichia coli O157:H7 strain FRIK2533, complete genome	99	99	99.84	16
Tw14359.R6	gi|1032443919|gb|CP015846.1|	Escherichia coli O157:H7 strain FRIK2069, complete genome	99	99	99.83	16
Tw14359.R6	gi|1743107847|gb|CP043539.1|	Escherichia coli O157 strain Al Ain chromosome, complete genome	99	99	99.73	15
Tw14359.R6	gi|1758788350|gb|CP032793.1|	Escherichia coli strain NZRM3614 chromosome, complete genome	99	99	99.78	13
Tw14359.R6	gi|1845639437|gb|CP038423.1|	Escherichia coli O157:H7 strain 7409 chromosome, complete genome	99	99	99.78	12
Tw14359.R6	gi|1845553733|gb|CP038376.1|	Escherichia coli O157:H7 strain F1273 chromosome, complete genome	99	99	99.79	12
Tw14359.R6	gi|1845397096|gb|CP038302.1|	Escherichia coli O157:H7 strain SS TX 313-1 chromosome, complete genome	99	99	99.76	11
Tw14359.R6	gi|1845591420|gb|CP038402.1|	Escherichia coli O157:H7 strain BB24-1 chromosome, complete genome	99	99	99.8	14
Tw14359.R6	gi|1047347262|gb|CP016625.1|	Escherichia coli O157:H7 strain FRIK944, complete genome	99	99	99.81	15
Tw14359.R6	gi|1633774722|gb|CP028603.1|	Escherichia coli strain 144 chromosome, complete genome	99	99	99.81	17
Tw14359.R6	gi|1845361423|gb|CP038284.1|	Escherichia coli O157:H7 strain YB14-1 chromosome, complete genome	99	99	99.8	13
Tw14359.R6	gi|1633752654|gb|CP028592.1|	Escherichia coli strain 150 chromosome, complete genome	99	99	99.77	14
Tw14359.R6	gi|1771369584|gb|CP040314.1|	Escherichia coli strain MA11 chromosome, complete genome	99	99	99.88	19
Tw14359.R6	gi|1563898280|gb|CP035366.1|	Escherichia coli O157:H7 strain C1-057 chromosome, complete genome	99	99	99.77	13
Tw14359.R6	gi|1771363817|gb|CP040313.1|	Escherichia coli strain M7638 chromosome, complete genome	99	99	99.79	12
Tw14359.R6	gi|1633949622|gb|CP028671.1|	Escherichia coli strain 116 chromosome, complete genome	99	99	99.77	12
Tw14359.R6	gi|1633944128|gb|CP028668.1|	Escherichia coli strain 117 chromosome, complete genome	99	99	99.76	12
Tw14359.R6	gi|1633938640|gb|CP028665.1|	Escherichia coli strain 118 chromosome, complete genome	99	99	99.77	12
Tw14359.R6	gi|1633927636|gb|CP028659.1|	Escherichia coli strain 120 chromosome, complete genome	99	99	99.76	12
Tw14359.R6	gi|1633867261|gb|CP028629.1|	Escherichia coli strain 136 chromosome, complete genome	99	99	99.76	12
Tw14359.R6	gi|1633823617|gb|CP028617.1|	Escherichia coli strain 140 chromosome, complete genome	99	99	99.76	12
Tw14359.R6	gi|1854586504|gb|CP040107.1|	Escherichia coli O157:H7 strain MB9-1 chromosome	99	99	99.81	15
Tw14359.R6	gi|1633966014|gb|CP028680.1|	Escherichia coli strain 113 chromosome, complete genome	99	99	99.79	11
Tw14359.R6	gi|1633960525|gb|CP028677.1|	Escherichia coli strain 114 chromosome, complete genome	99	99	99.77	12
Tw14359.R6	gi|1633955112|gb|CP028674.1|	Escherichia coli strain 115 chromosome, complete genome	99	99	99.75	11
Tw14359.R6	gi|1633933129|gb|CP028662.1|	Escherichia coli strain 119 chromosome, complete genome	99	99	99.77	12
Tw14359.R6	gi|1633922143|gb|CP028656.1|	Escherichia coli strain 121 chromosome, complete genome	99	99	99.76	12
Tw14359.R6	gi|1633900202|gb|CP028647.1|	Escherichia coli strain 130 chromosome, complete genome	99	99	99.77	12
Tw14359.R6	gi|1633894711|gb|CP028644.1|	Escherichia coli strain 131 chromosome, complete genome	99	99	99.77	12
Tw14359.R6	gi|1633889221|gb|CP028641.1|	Escherichia coli strain 132 chromosome, complete genome	99	99	99.77	12
Tw14359.R6	gi|1633883732|gb|CP028638.1|	Escherichia coli strain 133 chromosome, complete genome	99	99	99.77	12
Tw14359.R6	gi|1633872754|gb|CP028632.1|	Escherichia coli strain 135 chromosome, complete genome	99	99	99.77	12
Tw14359.R6	gi|1633861770|gb|CP028626.1|	Escherichia coli strain 137 chromosome, complete genome	99	99	99.76	12
Tw14359.R6	gi|1633856277|gb|CP028623.1|	Escherichia coli strain 138 chromosome, complete genome	99	99	99.76	12
Tw14359.R6	gi|1633850785|gb|CP028620.1|	Escherichia coli strain 139 chromosome, complete genome	99	99	99.77	12
Tw14359.R6	gi|1633791679|gb|CP028614.1|	Escherichia coli strain 141 chromosome, complete genome	99	99	99.76	12
Tw14359.R6	gi|1633878244|gb|CP028635.1|	Escherichia coli strain 134 chromosome, complete genome	99	99	99.77	12
Tw14359.R6	gi|1845403113|gb|CP038305.1|	Escherichia coli O157:H7 strain SS NE 1040-1 chromosome, complete genome	99	99	99.76	12
Tw14359.R6	gi|1845505856|gb|CP038355.1|	Escherichia coli O157:H7 str. F8092B chromosome, complete genome	98	98	99.77	12
Tw14359.R6	gi|991913367|gb|CP014314.1|	Escherichia coli O157:H7 strain JEONG-1266, complete genome	100	100	99.83	17
Tw14359.R6	gi|1672790342|gb|CP040572.1|	Escherichia coli O157:H7 strain ECP17-46 chromosome, complete genome	100	100	99.79	15
Tw14359.R6	gi|1845603129|gb|CP038408.1|	Escherichia coli O157:H7 strain 86-24 chromosome, complete genome	100	100	99.66	16
Tw14359.R6	gi|1720325459|gb|CP041623.1|	Escherichia coli O157:H7 strain ATCC 43888 chromosome, complete genome	100	100	99.62	14
Tw14359.R6	gi|1087708850|gb|CP017249.1|	Escherichia coli strain NADC 5570/86-24/6565 chromosome, complete genome	100	100	99.7	15
Tw14359.R6	gi|1087714256|gb|CP017251.1|	Escherichia coli strain NADC 5570/86-24/6564, complete sequence	100	100	99.65	16
Tw14359.R6	gi|937297913|gb|CP012802.1|	Escherichia coli O157:H7 strain WS4202, complete genome	100	100	99.8	16
Tw14359.R6	gi|1098388045|gb|CP017669.1|	Escherichia coli strain PA20, complete genome	100	100	99.72	17
Tw14359.R6	gi|1911932286|gb|CP062160.1|	Escherichia coli strain 20R2R chromosome, complete genome	100	100	99.77	17
Tw14359.R6	gi|1930734241|gb|CP064167.1|	Escherichia coli O157:H7 strain Wll001 chromosome, complete genome	100	100	99.71	17
Tw14359.R6	gi|1633911174|gb|CP028652.1|	Escherichia coli strain 123 chromosome, complete genome	100	100	99.71	17
Tw14359.R6	gi|666001753|gb|CP008805.1|	Escherichia coli O157:H7 str. SS17, complete genome	100	100	99.79	18
Tw14359.R6	gi|1845541879|gb|CP038372.1|	Escherichia coli O157:H7 strain F6294 chromosome, complete genome	100	100	99.76	17
Tw14359.R6	gi|1845355008|gb|CP038282.1|	Escherichia coli O157:H7 strain F8492 chromosome, complete genome	98	98	99.83	22
Tw14359.R6	gi|1845481904|gb|CP038346.1|	Escherichia coli O157:H7 strain G5295 chromosome, complete genome	100	99	99.79	22
Tw14359.R6	gi|1111552012|gb|CP018243.1|	Escherichia coli strain 350 chromosome, complete genome	100	100	99.86	23
Tw14359.R6	gi|1633916660|gb|CP028654.1|	Escherichia coli strain 122 chromosome, complete genome	100	100	99.72	15
Tw14359.R9	gi|254590536|gb|CP001368.1|	Escherichia coli O157:H7 str. TW14359, complete genome	100	100	99.67	20
Tw14359.R9	gi|209157093|gb|CP001164.1|	Escherichia coli O157:H7 str. EC4115, complete genome	100	100	99.68	22
Tw14359.R9	gi|666001753|gb|CP008805.1|	Escherichia coli O157:H7 str. SS17, complete genome	100	100	99.65	19
Tw14359.R9	gi|1511899005|gb|CP033605.1|	Escherichia coli O157:H7 strain TR01 chromosome, complete genome	100	100	99.66	21
Vac071.R9	gi|1552040741|gb|CP034808.1|	Escherichia coli strain 08-3914 chromosome, complete genome	100	100	99.77	14
Vac071.R9	gi|1552040756|gb|CP034794.1|	Escherichia coli strain 06-3462 chromosome, complete genome	100	100	99.67	13
Vac071.R9	gi|1845559754|gb|CP038380.1|	Escherichia coli O157:H7 strain E32511 chromosome, complete genome	100	100	99.77	11
Vac071.R9	gi|1420818002|gb|CP030767.1|	Escherichia coli strain 2017C-4109 chromosome, complete genome	100	100	99.81	10
Vac071.R9	gi|1758841511|gb|CP032811.1|	Escherichia coli strain ERL03-1416 chromosome, complete genome	100	100	99.77	12
Vac071.R9	gi|1700704455|gb|CP015853.1|	Escherichia coli strain ATCC 43889 chromosome, complete genome	99	99	99.77	14
Vac071.R9	gi|1845426879|gb|CP038319.1|	Escherichia coli O157:H7 strain NE122 chromosome, complete genome	100	100	99.83	14
Vac071.R9	gi|1771357819|gb|CP040311.1|	Escherichia coli strain F3398 chromosome, complete genome	100	100	99.83	14
Vac071.R9	gi|1015679132|gb|CP015020.1|	Escherichia coli strain 28RC1 chromosome, complete genome	99	99	99.8	15
Vac071.R9	gi|1845621487|gb|CP038416.1|	Escherichia coli O157:H7 strain 3-5-1 chromosome, complete genome	99	99	99.81	13
Vac071.R9	gi|1672790342|gb|CP040572.1|	Escherichia coli O157:H7 strain ECP17-46 chromosome, complete genome	99	99	99.75	14
Vac071.R9	gi|1752751044|gb|CP044148.1|	Escherichia coli O157 strain AR-0427 chromosome, complete genome	99	99	99.75	14
Vac071.R9	gi|1111540697|gb|CP018239.1|	Escherichia coli strain 272 chromosome, complete genome	99	99	99.81	13
Vac071.R9	gi|1845464161|gb|CP038339.1|	Escherichia coli O157:H7 strain H6437 chromosome, complete genome	99	99	99.81	14
Vac071.R9	gi|1758808457|gb|CP032801.1|	Escherichia coli strain ERL06-2442 chromosome, complete genome	100	100	99.77	16
Vac071.R9	gi|1758794613|gb|CP032795.1|	Escherichia coli strain ERL06-2503 chromosome, complete genome	100	100	99.78	16
Vac071.R9	gi|1111574369|gb|CP018250.1|	Escherichia coli strain 10671 chromosome, complete genome	99	99	99.68	16
Vac071.R9	gi|1552040744|gb|CP034797.1|	Escherichia coli strain 08-3918 chromosome, complete genome	99	99	99.76	15
Vac071.R9	gi|1633769202|gb|CP028600.1|	Escherichia coli strain 147 chromosome, complete genome	97	98	99.78	15
Vac071.R9	gi|1633763761|gb|CP028598.1|	Escherichia coli strain 148 chromosome, complete genome	97	98	99.78	15
Vac071.R9	gi|1633758318|gb|CP028596.1|	Escherichia coli strain 149 chromosome, complete genome	97	98	99.78	15
Vac071.R9	gi|1552040732|gb|CP034792.1|	Escherichia coli strain 2009C-3378 chromosome, complete genome	97	98	99.78	15
Vac071.R9	gi|1845517332|gb|CP038360.1|	Escherichia coli O157:H7 strain F7386 chromosome, complete genome	97	98	99.77	14
Vac071.R9	gi|1845500524|gb|CP038353.1|	Escherichia coli O157:H7 strain F8797 chromosome, complete genome	97	98	99.79	15
Vac071.R9	gi|1552040734|gb|CP034801.1|	Escherichia coli strain 2010C-3142 chromosome, complete genome	97	98	99.79	15
Vac071.R9	gi|991913367|gb|CP014314.1|	Escherichia coli O157:H7 strain JEONG-1266, complete genome	97	98	99.79	15
Vac071.R9	gi|1782781290|gb|CP046527.1|	Escherichia coli strain RM19259 chromosome, complete genome	97	98	99.71	16
Vac071.R9	gi|1805980844|gb|CP034936.1|	Escherichia coli strain PNUSAE013304 chromosome, complete genome	97	98	99.71	17
Vac071.R9	gi|1775850608|gb|CP035545.1|	Escherichia coli strain FSIS11705876 chromosome, complete genome	97	98	99.74	16
Vac071.R9	gi|1552040751|gb|CP034799.1|	Escherichia coli strain 2009C-4687 chromosome, complete genome	97	98	99.78	15
Vac071.R9	gi|1511899005|gb|CP033605.1|	Escherichia coli O157:H7 strain TR01 chromosome, complete genome	97	98	99.66	16
Vac071.R9	gi|254590536|gb|CP001368.1|	Escherichia coli O157:H7 str. TW14359, complete genome	97	98	99.74	16
Vac071.R9	gi|209157093|gb|CP001164.1|	Escherichia coli O157:H7 str. EC4115, complete genome	97	98	99.73	16
Vac071.R9	gi|666001753|gb|CP008805.1|	Escherichia coli O157:H7 str. SS17, complete genome	97	98	99.73	15
Vac071.R9	gi|1845355008|gb|CP038282.1|	Escherichia coli O157:H7 strain F8492 chromosome, complete genome	99	99	99.76	16
Vac071.R9	gi|1845633309|gb|CP038421.1|	Escherichia coli O157:H7 strain 7636 chromosome, complete genome	99	99	99.78	14
Vac071.R9	gi|1845586267|gb|CP038398.1|	Escherichia coli O157:H7 strain DEC4E chromosome, complete genome	99	99	99.74	13
Vac071.R9	gi|1111546326|gb|CP018241.1|	Escherichia coli strain 319, complete genome	99	99	99.7	15
Vac071.R9	gi|1032034209|gb|CP015831.1|	Escherichia coli O157 strain 644-PT8, complete genome	99	99	99.74	16
Vac071.R9	gi|1776227981|gb|CP045975.1|	Escherichia coli strain AUSMDU00002545 chromosome, complete genome	99	99	99.74	18
Vac071.R9	gi|1111557556|gb|CP018245.1|	Escherichia coli strain 472, complete genome	99	99	99.71	16
Vac071.R9	gi|1758835854|gb|CP032808.1|	Escherichia coli strain ERL04-3476 chromosome, complete genome	99	99	99.72	14
Vac071.R9	gi|1729909076|gb|CP043015.1|	Escherichia coli strain 388808_gen chromosome, complete genome	99	99	99.63	16
Vac071.R9	gi|1633911174|gb|CP028652.1|	Escherichia coli strain 123 chromosome, complete genome	99	99	99.72	16
Vac071.R9	gi|1845415461|gb|CP038313.1|	Escherichia coli O157:H7 strain OK1 chromosome, complete genome	99	99	99.74	17
Vac071.R9	gi|1758821829|gb|CP032805.1|	Escherichia coli strain ERL05-0623 chromosome, complete genome	99	99	99.75	15
Vac071.R9	gi|1552040736|gb|CP034806.1|	Escherichia coli strain 2010C-3347 chromosome, complete genome	99	99	99.71	16
Vac071.R9	gi|1845603129|gb|CP038408.1|	Escherichia coli O157:H7 strain 86-24 chromosome, complete genome	99	99	99.76	16
Vac071.R9	gi|1720325459|gb|CP041623.1|	Escherichia coli O157:H7 strain ATCC 43888 chromosome, complete genome	99	99	99.76	15
Vac071.R9	gi|1087708850|gb|CP017249.1|	Escherichia coli strain NADC 5570/86-24/6565 chromosome, complete genome	99	99	99.75	16
Vac071.R9	gi|1398296973|dbj|BA000007.3|	Escherichia coli O157:H7 str. Sakai DNA, complete genome	99	99	99.72	16
Vac071.R9	gi|1845488981|gb|CP038349.1|	Escherichia coli O157:H7 strain F8952 chromosome, complete genome	99	99	99.7	14
Vac071.R9	gi|1845470198|gb|CP038342.1|	Escherichia coli O157:H7 strain H2495 chromosome, complete genome	99	99	99.71	16
Vac071.R9	gi|1672795603|gb|CP040570.1|	Escherichia coli O157:H7 strain ECP17-1298 chromosome, complete genome	99	99	99.7	16
Vac071.R9	gi|1633999048|gb|CP028695.1|	Escherichia coli strain 107 chromosome, complete genome	99	99	99.71	16
Vac071.R9	gi|1633988084|gb|CP028690.1|	Escherichia coli strain 109 chromosome, complete genome	99	99	99.71	16
Vac071.R9	gi|1015684739|gb|CP015023.1|	Escherichia coli strain SRCC 1675 chromosome, complete genome	99	99	99.69	17
Vac071.R9	gi|1930734241|gb|CP064167.1|	Escherichia coli O157:H7 strain Wll001 chromosome, complete genome	99	99	99.72	16
Vac071.R9	gi|1845652096|gb|CP038428.1|	Escherichia coli O157:H7 strain 611 chromosome, complete genome	99	99	99.72	17
Vac071.R9	gi|1752751035|gb|CP044140.1|	Escherichia coli O157 strain AR-0430 chromosome, complete genome	99	99	99.71	16
Vac071.R9	gi|1634009982|gb|CP028700.1|	Escherichia coli strain 105 chromosome, complete genome	99	99	99.71	16
Vac071.R9	gi|1634004527|gb|CP028698.1|	Escherichia coli strain 106 chromosome, complete genome	99	99	99.72	16
Vac071.R9	gi|1633982607|gb|CP028687.1|	Escherichia coli strain 110 chromosome, complete genome	99	99	99.71	16
Vac071.R9	gi|1074001095|gb|CP017440.1|	Escherichia coli O157:H7 strain 3384 chromosome, complete genome	99	99	99.72	16
Vac071.R9	gi|1087714256|gb|CP017251.1|	Escherichia coli strain NADC 5570/86-24/6564, complete sequence	99	99	99.74	16
Vac071.R9	gi|1845596893|gb|CP038405.1|	Escherichia coli O157:H7 strain ATCC 35150 chromosome, complete genome	99	99	99.76	16
Vac071.R9	gi|1758800117|gb|CP032797.1|	Escherichia coli strain ERL06-2497 chromosome, complete genome	99	99	99.76	16
Vac071.R9	gi|1632132802|gb|CP031913.1|	Escherichia coli O157:H7 strain FWSEC0004 chromosome, complete genome	99	99	99.74	15
Vac071.R9	gi|937297913|gb|CP012802.1|	Escherichia coli O157:H7 strain WS4202, complete genome	99	99	99.77	14
Vac071.R9	gi|667689599|gb|CP008957.1|	Escherichia coli O157:H7 str. EDL933, complete genome	99	99	99.76	17
Vac071.R9	gi|1633916660|gb|CP028654.1|	Escherichia coli strain 122 chromosome, complete genome	99	99	99.7	17
Vac071.R9	gi|1774484448|gb|CP045863.1|	Escherichia coli O157:H7 strain CFSAN076619 chromosome, complete genome	99	99	99.75	16
Vac071.R9	gi|1845523772|gb|CP038363.1|	Escherichia coli O157:H7 strain F7349 chromosome, complete genome	99	99	99.75	16
Vac071.R9	gi|1845511520|gb|CP038357.1|	Escherichia coli O157:H7 strain F7508 chromosome, complete genome	99	99	99.72	17
Vac071.R9	gi|1773867978|gb|CP038494.1|	Escherichia coli O157:H7 strain TT12B chromosome, complete genome	99	99	99.77	14
Vac071.R9	gi|1802068955|gb|CP034384.1|	Escherichia coli O157:H7 strain FRIK804 chromosome, complete genome	99	99	99.73	17
Vac071.R9	gi|1231002947|gb|CP022689.1|	Escherichia coli strain CDC#03-98 chromosome, complete genome	99	99	99.75	15
Vac071.R9	gi|1845438966|gb|CP038324.1|	Escherichia coli O157:H7 strain NE 1169-1 chromosome, complete genome	99	99	99.71	17
Vac071.R9	gi|1845432764|gb|CP038321.1|	Escherichia coli O157:H7 strain NE1127 chromosome, complete genome	99	99	99.71	17
Vac071.R9	gi|1752751038|gb|CP044143.1|	Escherichia coli O157 strain AR-0429 chromosome, complete genome	99	99	99.71	17
Vac071.R9	gi|1845481904|gb|CP038346.1|	Escherichia coli O157:H7 strain G5295 chromosome, complete genome	99	99	99.79	16
Vac071.R9	gi|1915395144|gb|CP018252.2|	Escherichia coli strain 9000 chromosome, complete genome	97	98	99.77	17
Vac071.R9	gi|1633905694|gb|CP028650.1|	Escherichia coli strain 124 chromosome, complete genome	99	99	99.67	17
Vac071.R9	gi|1633993562|gb|CP028693.1|	Escherichia coli strain 108 chromosome, complete genome	99	99	99.66	18

## Sheet: Uniques_filtrada
Query	Subject	Description	QueryCoveragePerSubject	QueryCoveragePerUniqueSubject	AverageIdentity	HSPsNumber
146N4.R11	gi|1352880448|gb|CP022050.2|	Escherichia coli O157 strain FDAARGOS_293 chromosome, complete genome	100	100	99.67	19
146N4.R11	gi|1845438966|gb|CP038324.1|	Escherichia coli O157:H7 strain NE 1169-1 chromosome, complete genome	100	100	99.73	21
146N4.R11	gi|1845432764|gb|CP038321.1|	Escherichia coli O157:H7 strain NE1127 chromosome, complete genome	100	100	99.73	21
146N4.R11	gi|1752751038|gb|CP044143.1|	Escherichia coli O157 strain AR-0429 chromosome, complete genome	100	100	99.72	20
146N4.R11	gi|1845523772|gb|CP038363.1|	Escherichia coli O157:H7 strain F7349 chromosome, complete genome	100	100	99.73	23
146N4.R11	gi|1845511520|gb|CP038357.1|	Escherichia coli O157:H7 strain F7508 chromosome, complete genome	100	100	99.71	16
146N4.R11	gi|1802068955|gb|CP034384.1|	Escherichia coli O157:H7 strain FRIK804 chromosome, complete genome	100	100	99.75	21
146N4.R11	gi|667689599|gb|CP008957.1|	Escherichia coli O157:H7 str. EDL933, complete genome	100	100	99.78	15
146N4.R11	gi|1845596893|gb|CP038405.1|	Escherichia coli O157:H7 strain ATCC 35150 chromosome, complete genome	100	100	99.73	15
146N4.R11	gi|937297913|gb|CP012802.1|	Escherichia coli O157:H7 strain WS4202, complete genome	100	100	99.75	15
146N4.R11	gi|1845470198|gb|CP038342.1|	Escherichia coli O157:H7 strain H2495 chromosome, complete genome	100	100	99.74	15
146N4.R11	gi|1672795603|gb|CP040570.1|	Escherichia coli O157:H7 strain ECP17-1298 chromosome, complete genome	100	100	99.73	15
146N4.R11	gi|1633977055|gb|CP028685.1|	Escherichia coli strain 111 chromosome, complete genome	100	100	99.74	17
146N4.R11	gi|1633971504|gb|CP028683.1|	Escherichia coli strain 112 chromosome, complete genome	100	100	99.74	17
146N4.R11	gi|1773867978|gb|CP038494.1|	Escherichia coli O157:H7 strain TT12B chromosome, complete genome	100	100	99.77	14
146N4.R11	gi|1758800117|gb|CP032797.1|	Escherichia coli strain ERL06-2497 chromosome, complete genome	100	100	99.7	17
146N4.R11	gi|1552040738|gb|CP034803.1|	Escherichia coli strain 2009C-3554 chromosome, complete genome	100	100	99.74	17
146N4.R11	gi|1634009982|gb|CP028700.1|	Escherichia coli strain 105 chromosome, complete genome	100	100	99.69	16
146N4.R11	gi|1634004527|gb|CP028698.1|	Escherichia coli strain 106 chromosome, complete genome	100	100	99.72	18
146N4.R11	gi|1098388045|gb|CP017669.1|	Escherichia coli strain PA20, complete genome	100	100	99.74	15
146N4.R11	gi|1074001095|gb|CP017440.1|	Escherichia coli O157:H7 strain 3384 chromosome, complete genome	100	100	99.72	18
146N4.R11	gi|1911932286|gb|CP062160.1|	Escherichia coli strain 20R2R chromosome, complete genome	100	100	99.75	15
146N4.R11	gi|1015684739|gb|CP015023.1|	Escherichia coli strain SRCC 1675 chromosome, complete genome	100	100	99.76	15
146N4.R11	gi|1930734241|gb|CP064167.1|	Escherichia coli O157:H7 strain Wll001 chromosome, complete genome	100	100	99.73	15
146N4.R11	gi|1633780300|gb|CP028607.1|	Escherichia coli strain 143 chromosome, complete genome	100	100	99.73	18
146N4.R11	gi|1231002947|gb|CP022689.1|	Escherichia coli strain CDC#03-98 chromosome, complete genome	100	100	99.71	16
146N4.R11	gi|1398296973|dbj|BA000007.3|	Escherichia coli O157:H7 str. Sakai DNA, complete genome	100	100	99.73	17
146N4.R11	gi|1720325459|gb|CP041623.1|	Escherichia coli O157:H7 strain ATCC 43888 chromosome, complete genome	100	100	99.73	11
146N4.R11	gi|1845603129|gb|CP038408.1|	Escherichia coli O157:H7 strain 86-24 chromosome, complete genome	100	100	99.72	13
146N4.R11	gi|386794017|gb|CP001925.1|	Escherichia coli Xuzhou21, complete genome	100	100	99.73	16
146N4.R11	gi|1552040736|gb|CP034806.1|	Escherichia coli strain 2010C-3347 chromosome, complete genome	100	100	99.69	14
146N4.R11	gi|1752751035|gb|CP044140.1|	Escherichia coli O157 strain AR-0430 chromosome, complete genome	100	100	99.71	19
146N4.R11	gi|1087708850|gb|CP017249.1|	Escherichia coli strain NADC 5570/86-24/6565 chromosome, complete genome	100	100	99.71	13
146N4.R11	gi|1845495031|gb|CP038351.1|	Escherichia coli O157:H7 strain F8798 chromosome, complete genome	100	100	99.72	30
146N4.R11	gi|1774484448|gb|CP045863.1|	Escherichia coli O157:H7 strain CFSAN076619 chromosome, complete genome	100	100	99.67	16
146N4.R11	gi|1074012148|gb|CP017444.1|	Escherichia coli O157:H7 strain 8368 chromosome, complete genome	100	100	99.72	17
146N4.R11	gi|1633911174|gb|CP028652.1|	Escherichia coli strain 123 chromosome, complete genome	100	100	99.73	15
146N4.R11	gi|1087714256|gb|CP017251.1|	Escherichia coli strain NADC 5570/86-24/6564, complete sequence	100	100	99.71	13
146N4.R11	gi|1845652096|gb|CP038428.1|	Escherichia coli O157:H7 strain 611 chromosome, complete genome	100	100	99.73	15
146N4.R11	gi|1752751027|gb|CP044145.1|	Escherichia coli O157 strain AR-0428 chromosome, complete genome	100	100	99.76	18
146N4.R11	gi|1216475819|gb|CP016755.1|	Escherichia coli strain FORC_044 chromosome, complete genome	100	100	99.73	17
146N4.R11	gi|1633905694|gb|CP028650.1|	Escherichia coli strain 124 chromosome, complete genome	100	100	99.7	17
146N4.R11	gi|1633916660|gb|CP028654.1|	Escherichia coli strain 122 chromosome, complete genome	100	100	99.71	14
146N4.R11	gi|1796936950|gb|CP041747.1|	Escherichia coli strain NCCP 15739 chromosome, complete genome	100	100	99.75	18
146N4.R11	gi|1743107847|gb|CP043539.1|	Escherichia coli O157 strain Al Ain chromosome, complete genome	99	99	99.74	14
146N4.R11	gi|1854578792|gb|CP039834.1|	Escherichia coli O157:H7 strain MB41-1 chromosome, complete genome	99	99	99.7	17
146N4.R11	gi|1915395144|gb|CP018252.2|	Escherichia coli strain 9000 chromosome, complete genome	100	100	99.72	19
146N4.R11	gi|1729909076|gb|CP043015.1|	Escherichia coli strain 388808_gen chromosome, complete genome	100	100	99.67	20
146N4.R11	gi|1729909082|gb|CP043025.1|	Escherichia coli strain 399730_gen chromosome, complete genome	100	100	99.47	20
146N4.R11	gi|1845415461|gb|CP038313.1|	Escherichia coli O157:H7 strain OK1 chromosome, complete genome	100	100	99.69	22
146N4.R11	gi|1729909083|gb|CP043011.1|	Escherichia coli strain 388755_gen chromosome, complete genome	99	99	99.66	19
146N4.R11	gi|1845553733|gb|CP038376.1|	Escherichia coli O157:H7 strain F1273 chromosome, complete genome	100	100	99.78	14
146N4.R11	gi|1845355008|gb|CP038282.1|	Escherichia coli O157:H7 strain F8492 chromosome, complete genome	100	100	99.76	22
146N4.R11	gi|1845367146|gb|CP038287.1|	Escherichia coli O157:H7 strain TX 376-2 chromosome, complete genome	100	100	99.77	14
146N4.R11	gi|1758835854|gb|CP032808.1|	Escherichia coli strain ERL04-3476 chromosome, complete genome	100	100	99.72	25
146N4.R11	gi|1032034210|gb|CP015832.1|	Escherichia coli O157 strain 180-PT54, complete genome	100	100	99.75	21
146N4.R11	gi|1032034209|gb|CP015831.1|	Escherichia coli O157 strain 644-PT8, complete genome	100	100	99.77	23
146N4.R11	gi|1771340279|gb|CP040305.1|	Escherichia coli strain HB6 chromosome, complete genome	100	100	99.76	13
146N4.R11	gi|1845639437|gb|CP038423.1|	Escherichia coli O157:H7 strain 7409 chromosome, complete genome	100	100	99.73	14
146N4.R11	gi|1845379677|gb|CP038292.1|	Escherichia coli O157:H7 strain TB21-1 chromosome, complete genome	100	100	99.71	12
146N4.R11	gi|1032443919|gb|CP015846.1|	Escherichia coli O157:H7 strain FRIK2069, complete genome	100	100	99.75	18
146N4.R11	gi|1845373702|gb|CP038290.1|	Escherichia coli O157:H7 strain TX 265-1 chromosome, complete genome	100	100	99.73	14
146N4.R11	gi|1845627265|gb|CP038419.1|	Escherichia coli O157:H7 strain 2-6-2 chromosome, complete genome	100	100	99.74	13
146N4.R11	gi|1776227981|gb|CP045975.1|	Escherichia coli strain AUSMDU00002545 chromosome, complete genome	99	99	99.74	18
146N4.R11	gi|1771346095|gb|CP040307.1|	Escherichia coli strain F1 E4 chromosome, complete genome	100	100	99.75	14
146N4.R11	gi|1845591420|gb|CP038402.1|	Escherichia coli O157:H7 strain BB24-1 chromosome, complete genome	100	100	99.74	17
146N4.R11	gi|1845529615|gb|CP038366.1|	Escherichia coli O157:H7 strain F6667 chromosome, complete genome	100	100	99.71	19
146N4.R11	gi|1845361423|gb|CP038284.1|	Escherichia coli O157:H7 strain YB14-1 chromosome, complete genome	100	100	99.76	15
146N4.R11	gi|1633752654|gb|CP028592.1|	Escherichia coli strain 150 chromosome, complete genome	100	100	99.77	15
146N4.R11	gi|1229084222|gb|CP015843.2|	Escherichia coli O157:H7 strain FRIK2455, complete genome	100	100	99.74	18
146N4.R11	gi|1032418244|gb|CP015842.1|	Escherichia coli O157:H7 strain FRIK2533, complete genome	100	100	99.74	18
146N4.R11	gi|1845451611|gb|CP038333.1|	Escherichia coli O157:H7 strain N8B7-2 chromosome, complete genome	100	100	99.72	15
146N4.R11	gi|1845409204|gb|CP038309.1|	Escherichia coli O157:H7 strain Show KS 470-1 chromosome, complete genome	100	100	99.76	14
146N4.R11	gi|1563898280|gb|CP035366.1|	Escherichia coli O157:H7 strain C1-057 chromosome, complete genome	100	100	99.74	14
146N4.R11	gi|1047347262|gb|CP016625.1|	Escherichia coli O157:H7 strain FRIK944, complete genome	100	100	99.72	17
146N4.R11	gi|1758776407|gb|CP032789.1|	Escherichia coli strain NZRM4169 chromosome, complete genome	100	100	99.75	20
146N4.R11	gi|1111557556|gb|CP018245.1|	Escherichia coli strain 472, complete genome	100	100	99.71	20
146N4.R11	gi|1111535082|gb|CP018237.1|	Escherichia coli strain 155, complete genome	99	99	99.72	17
146N4.R11	gi|1771351801|gb|CP040309.1|	Escherichia coli strain 21B8 chromosome, complete genome	99	99	99.71	13
146N4.R11	gi|1845633309|gb|CP038421.1|	Escherichia coli O157:H7 strain 7636 chromosome, complete genome	100	100	99.73	24
146N4.R11	gi|1771369584|gb|CP040314.1|	Escherichia coli strain MA11 chromosome, complete genome	98	99	99.75	20
146N4.R11	gi|1633774722|gb|CP028603.1|	Escherichia coli strain 144 chromosome, complete genome	100	100	99.78	19
146N4.R11	gi|1633993562|gb|CP028693.1|	Escherichia coli strain 108 chromosome, complete genome	100	100	99.7	19
146N4.R11	gi|1771374932|gb|CP040316.1|	Escherichia coli strain CV261 chromosome, complete genome	99	99	99.77	14
146N4.R11	gi|1758788350|gb|CP032793.1|	Escherichia coli strain NZRM3614 chromosome, complete genome	99	99	99.75	16
146N4.R11	gi|1111546326|gb|CP018241.1|	Escherichia coli strain 319, complete genome	100	100	99.77	19
146N4.R11	gi|1730061128|gb|CP043019.1|	Escherichia coli strain 397404_gen chromosome, complete genome	99	99	99.6	21
146N4.R12	gi|1352880448|gb|CP022050.2|	Escherichia coli O157 strain FDAARGOS_293 chromosome, complete genome	100	100	99.73	37
146N4.R13	gi|1111535082|gb|CP018237.1|	Escherichia coli strain 155, complete genome	100	100	99.86	18
146N4.R13	gi|1915395144|gb|CP018252.2|	Escherichia coli strain 9000 chromosome, complete genome	100	99	99.89	17
146N4.R13	gi|1729909076|gb|CP043015.1|	Escherichia coli strain 388808_gen chromosome, complete genome	100	99	99.79	16
146N4.R13	gi|1730061128|gb|CP043019.1|	Escherichia coli strain 397404_gen chromosome, complete genome	100	99	99.59	17
146N4.R13	gi|1729909082|gb|CP043025.1|	Escherichia coli strain 399730_gen chromosome, complete genome	100	99	99.61	16
146N4.R13	gi|1729909083|gb|CP043011.1|	Escherichia coli strain 388755_gen chromosome, complete genome	100	99	99.62	15
146N4.R13	gi|1352880448|gb|CP022050.2|	Escherichia coli O157 strain FDAARGOS_293 chromosome, complete genome	100	100	99.83	15
146N4.R13	gi|1231002947|gb|CP022689.1|	Escherichia coli strain CDC#03-98 chromosome, complete genome	100	100	99.85	15
146N4.R13	gi|1632132802|gb|CP031913.1|	Escherichia coli O157:H7 strain FWSEC0004 chromosome, complete genome	100	100	99.85	14
146N4.R13	gi|667689599|gb|CP008957.1|	Escherichia coli O157:H7 str. EDL933, complete genome	100	100	99.84	16
146N4.R13	gi|1634004527|gb|CP028698.1|	Escherichia coli strain 106 chromosome, complete genome	100	100	99.86	15
146N4.R13	gi|1074001095|gb|CP017440.1|	Escherichia coli O157:H7 strain 3384 chromosome, complete genome	100	100	99.86	15
146N4.R13	gi|1773867978|gb|CP038494.1|	Escherichia coli O157:H7 strain TT12B chromosome, complete genome	100	100	99.85	15
146N4.R13	gi|1845652096|gb|CP038428.1|	Escherichia coli O157:H7 strain 611 chromosome, complete genome	100	100	99.85	15
146N4.R13	gi|1845488981|gb|CP038349.1|	Escherichia coli O157:H7 strain F8952 chromosome, complete genome	100	100	99.84	14
146N4.R13	gi|1672795603|gb|CP040570.1|	Escherichia coli O157:H7 strain ECP17-1298 chromosome, complete genome	100	100	99.85	15
146N4.R13	gi|1634009982|gb|CP028700.1|	Escherichia coli strain 105 chromosome, complete genome	100	100	99.85	15
146N4.R13	gi|1633999048|gb|CP028695.1|	Escherichia coli strain 107 chromosome, complete genome	100	100	99.85	14
146N4.R13	gi|1633988084|gb|CP028690.1|	Escherichia coli strain 109 chromosome, complete genome	100	100	99.85	14
146N4.R13	gi|1633982607|gb|CP028687.1|	Escherichia coli strain 110 chromosome, complete genome	100	100	99.85	14
146N4.R13	gi|1633977055|gb|CP028685.1|	Escherichia coli strain 111 chromosome, complete genome	100	100	99.85	15
146N4.R13	gi|1633971504|gb|CP028683.1|	Escherichia coli strain 112 chromosome, complete genome	100	100	99.85	15
146N4.R13	gi|1398296973|dbj|BA000007.3|	Escherichia coli O157:H7 str. Sakai DNA, complete genome	100	100	99.85	15
146N4.R13	gi|1015684739|gb|CP015023.1|	Escherichia coli strain SRCC 1675 chromosome, complete genome	100	100	99.85	15
146N4.R13	gi|1552040738|gb|CP034803.1|	Escherichia coli strain 2009C-3554 chromosome, complete genome	100	100	99.85	15
146N4.R13	gi|1845541879|gb|CP038372.1|	Escherichia coli O157:H7 strain F6294 chromosome, complete genome	100	100	99.85	15
146N4.R13	gi|1633916660|gb|CP028654.1|	Escherichia coli strain 122 chromosome, complete genome	100	100	99.84	14
146N4.R13	gi|1752751027|gb|CP044145.1|	Escherichia coli O157 strain AR-0428 chromosome, complete genome	100	100	99.85	15
146N4.R13	gi|1845470198|gb|CP038342.1|	Escherichia coli O157:H7 strain H2495 chromosome, complete genome	100	100	99.85	15
146N4.R13	gi|1633780300|gb|CP028607.1|	Escherichia coli strain 143 chromosome, complete genome	100	100	99.85	15
146N4.R13	gi|1776227981|gb|CP045975.1|	Escherichia coli strain AUSMDU00002545 chromosome, complete genome	100	100	99.86	18
146N4.R13	gi|1216475819|gb|CP016755.1|	Escherichia coli strain FORC_044 chromosome, complete genome	100	100	99.84	15
146N4.R13	gi|1845438966|gb|CP038324.1|	Escherichia coli O157:H7 strain NE 1169-1 chromosome, complete genome	100	100	99.79	17
146N4.R13	gi|1845432764|gb|CP038321.1|	Escherichia coli O157:H7 strain NE1127 chromosome, complete genome	100	100	99.79	17
146N4.R13	gi|1752751038|gb|CP044143.1|	Escherichia coli O157 strain AR-0429 chromosome, complete genome	100	100	99.79	17
146N4.R13	gi|1845511520|gb|CP038357.1|	Escherichia coli O157:H7 strain F7508 chromosome, complete genome	100	100	99.79	16
146N4.R13	gi|1802068955|gb|CP034384.1|	Escherichia coli O157:H7 strain FRIK804 chromosome, complete genome	100	100	99.79	17
146N4.R13	gi|1845523772|gb|CP038363.1|	Escherichia coli O157:H7 strain F7349 chromosome, complete genome	100	100	99.78	17
146N4.R13	gi|1552040736|gb|CP034806.1|	Escherichia coli strain 2010C-3347 chromosome, complete genome	100	100	99.82	15
146N4.R13	gi|1774484448|gb|CP045863.1|	Escherichia coli O157:H7 strain CFSAN076619 chromosome, complete genome	100	100	99.79	15
146N4.R13	gi|1111557556|gb|CP018245.1|	Escherichia coli strain 472, complete genome	100	100	99.83	16
146N4.R13	gi|1758821829|gb|CP032805.1|	Escherichia coli strain ERL05-0623 chromosome, complete genome	100	100	99.83	14
146N4.R13	gi|1633786021|gb|CP028609.1|	Escherichia coli strain 142 chromosome, complete genome	100	100	99.83	14
146N4.R13	gi|1845596893|gb|CP038405.1|	Escherichia coli O157:H7 strain ATCC 35150 chromosome, complete genome	100	100	99.84	15
146N4.R13	gi|1052521625|gb|CP015855.1|	Escherichia coli strain EDL933-1 genome	100	100	99.84	15
146N4.R13	gi|1752751035|gb|CP044140.1|	Escherichia coli O157 strain AR-0430 chromosome, complete genome	100	100	99.83	15
146N4.R13	gi|1845614780|gb|CP038414.1|	Escherichia coli O157:H7 strain 17B6-2 chromosome, complete genome	100	100	99.86	16
146N4.R13	gi|1845481904|gb|CP038346.1|	Escherichia coli O157:H7 strain G5295 chromosome, complete genome	100	100	99.89	17
146N4.R13	gi|1796936950|gb|CP041747.1|	Escherichia coli strain NCCP 15739 chromosome, complete genome	100	100	99.88	14
146N4.R13	gi|1845445326|gb|CP038328.1|	Escherichia coli O157:H7 strain NE 1092-2 chromosome, complete genome	100	100	99.82	16
146N4.R13	gi|1758800117|gb|CP032797.1|	Escherichia coli strain ERL06-2497 chromosome, complete genome	100	100	99.81	15
146N4.R13	gi|1845500524|gb|CP038353.1|	Escherichia coli O157:H7 strain F8797 chromosome, complete genome	100	100	99.77	16
146N4.R13	gi|1552040751|gb|CP034799.1|	Escherichia coli strain 2009C-4687 chromosome, complete genome	100	100	99.77	16
146N4.R13	gi|1552040734|gb|CP034801.1|	Escherichia coli strain 2010C-3142 chromosome, complete genome	100	100	99.77	16
146N4.R13	gi|254590536|gb|CP001368.1|	Escherichia coli O157:H7 str. TW14359, complete genome	100	100	99.77	16
146N4.R13	gi|1782781290|gb|CP046527.1|	Escherichia coli strain RM19259 chromosome, complete genome	100	100	99.75	16
146N4.R13	gi|1845517332|gb|CP038360.1|	Escherichia coli O157:H7 strain F7386 chromosome, complete genome	100	100	99.75	15
146N4.R13	gi|1552040732|gb|CP034792.1|	Escherichia coli strain 2009C-3378 chromosome, complete genome	100	100	99.77	16
146N4.R13	gi|734586714|gb|CP010304.1|	Escherichia coli O157:H7 str. SS52, complete genome	100	100	99.72	15
146N4.R13	gi|1775850608|gb|CP035545.1|	Escherichia coli strain FSIS11705876 chromosome, complete genome	100	100	99.81	17
146N4.R13	gi|1805980844|gb|CP034936.1|	Escherichia coli strain PNUSAE013304 chromosome, complete genome	100	100	99.76	16
146N4.R13	gi|1845559754|gb|CP038380.1|	Escherichia coli O157:H7 strain E32511 chromosome, complete genome	100	100	99.77	14
146N4.R13	gi|1771357819|gb|CP040311.1|	Escherichia coli strain F3398 chromosome, complete genome	100	100	99.81	17
146N4.R13	gi|1015679132|gb|CP015020.1|	Escherichia coli strain 28RC1 chromosome, complete genome	100	100	99.81	16
146N4.R13	gi|1758808457|gb|CP032801.1|	Escherichia coli strain ERL06-2442 chromosome, complete genome	100	100	99.82	17
146N4.R13	gi|1758841511|gb|CP032811.1|	Escherichia coli strain ERL03-1416 chromosome, complete genome	100	100	99.8	15
146N4.R13	gi|1552040756|gb|CP034794.1|	Escherichia coli strain 06-3462 chromosome, complete genome	100	100	99.77	14
146N4.R13	gi|1700704455|gb|CP015853.1|	Escherichia coli strain ATCC 43889 chromosome, complete genome	100	100	99.81	16
146N4.R13	gi|1552040741|gb|CP034808.1|	Escherichia coli strain 08-3914 chromosome, complete genome	100	100	99.8	16
146N4.R13	gi|1854578792|gb|CP039834.1|	Escherichia coli O157:H7 strain MB41-1 chromosome, complete genome	100	100	99.83	17
146N4.R13	gi|1743107847|gb|CP043539.1|	Escherichia coli O157 strain Al Ain chromosome, complete genome	100	100	99.83	18
146N4.R13	gi|386794017|gb|CP001925.1|	Escherichia coli Xuzhou21, complete genome	100	100	99.85	16
146N4.R13	gi|1758815020|gb|CP032803.1|	Escherichia coli strain ERL05-1306 chromosome, complete genome	100	100	99.85	16
146N4.R13	gi|1845495031|gb|CP038351.1|	Escherichia coli O157:H7 strain F8798 chromosome, complete genome	100	100	99.84	17
146N4.R13	gi|1633993562|gb|CP028693.1|	Escherichia coli strain 108 chromosome, complete genome	100	100	99.86	16
146N4.R13	gi|1845355008|gb|CP038282.1|	Escherichia coli O157:H7 strain F8492 chromosome, complete genome	100	100	99.79	18
146N4.R13	gi|1111546326|gb|CP018241.1|	Escherichia coli strain 319, complete genome	100	100	99.81	17
146N4.R13	gi|1845415461|gb|CP038313.1|	Escherichia coli O157:H7 strain OK1 chromosome, complete genome	100	100	99.84	17
146N4.R13	gi|1563898280|gb|CP035366.1|	Escherichia coli O157:H7 strain C1-057 chromosome, complete genome	100	100	99.84	20
146N4.R13	gi|1758788350|gb|CP032793.1|	Escherichia coli strain NZRM3614 chromosome, complete genome	100	100	99.83	18
146N4.R13	gi|1845553733|gb|CP038376.1|	Escherichia coli O157:H7 strain F1273 chromosome, complete genome	100	100	99.84	17
146N4.R13	gi|1111563204|gb|CP018247.1|	Escherichia coli strain 7784 chromosome, complete genome	100	100	99.8	15
146N4.R13	gi|1845367146|gb|CP038287.1|	Escherichia coli O157:H7 strain TX 376-2 chromosome, complete genome	100	100	99.85	18
146N4.R13	gi|1633769202|gb|CP028600.1|	Escherichia coli strain 147 chromosome, complete genome	100	100	99.78	17
146N4.R13	gi|1633763761|gb|CP028598.1|	Escherichia coli strain 148 chromosome, complete genome	100	100	99.78	17
146N4.R13	gi|1633758318|gb|CP028596.1|	Escherichia coli strain 149 chromosome, complete genome	100	100	99.78	17
146N4.R13	gi|1854586504|gb|CP040107.1|	Escherichia coli O157:H7 strain MB9-1 chromosome	100	100	99.81	16
146N4.R13	gi|1845639437|gb|CP038423.1|	Escherichia coli O157:H7 strain 7409 chromosome, complete genome	100	100	99.82	16
146N4.R13	gi|1771346095|gb|CP040307.1|	Escherichia coli strain F1 E4 chromosome, complete genome	100	100	99.82	17
146N4.R13	gi|1032034210|gb|CP015832.1|	Escherichia coli O157 strain 180-PT54, complete genome	100	100	99.79	15
146N4.R13	gi|1032034209|gb|CP015831.1|	Escherichia coli O157 strain 644-PT8, complete genome	100	100	99.81	18
146N4.R13	gi|1845627265|gb|CP038419.1|	Escherichia coli O157:H7 strain 2-6-2 chromosome, complete genome	100	100	99.82	20
146N4.R13	gi|1845409204|gb|CP038309.1|	Escherichia coli O157:H7 strain Show KS 470-1 chromosome, complete genome	100	100	99.82	17
146N4.R13	gi|1032443919|gb|CP015846.1|	Escherichia coli O157:H7 strain FRIK2069, complete genome	100	100	99.81	20
146N4.R13	gi|1032418244|gb|CP015842.1|	Escherichia coli O157:H7 strain FRIK2533, complete genome	100	100	99.81	20
146N4.R13	gi|1845361423|gb|CP038284.1|	Escherichia coli O157:H7 strain YB14-1 chromosome, complete genome	100	100	99.82	17
146N4.R13	gi|1845403113|gb|CP038305.1|	Escherichia coli O157:H7 strain SS NE 1040-1 chromosome, complete genome	100	100	99.82	16
146N4.R13	gi|1845379677|gb|CP038292.1|	Escherichia coli O157:H7 strain TB21-1 chromosome, complete genome	100	100	99.81	16
146N4.R13	gi|1845391123|gb|CP038300.1|	Escherichia coli O157:H7 strain SS TX 754-1 chromosome, complete genome	100	100	99.83	17
146N4.R13	gi|1229084222|gb|CP015843.2|	Escherichia coli O157:H7 strain FRIK2455, complete genome	100	100	99.81	20
146N4.R13	gi|1047347262|gb|CP016625.1|	Escherichia coli O157:H7 strain FRIK944, complete genome	100	100	99.82	20
146N4.R13	gi|1771363817|gb|CP040313.1|	Escherichia coli strain M7638 chromosome, complete genome	100	100	99.82	16
146N4.R13	gi|1771374932|gb|CP040316.1|	Escherichia coli strain CV261 chromosome, complete genome	100	100	99.82	16
146N4.R13	gi|1771369584|gb|CP040314.1|	Escherichia coli strain MA11 chromosome, complete genome	100	100	99.82	15
146N4.R13	gi|1752751044|gb|CP044148.1|	Escherichia coli O157 strain AR-0427 chromosome, complete genome	100	100	99.8	16
146N4.R13	gi|1845451611|gb|CP038333.1|	Escherichia coli O157:H7 strain N8B7-2 chromosome, complete genome	100	100	99.83	19
146N4.R13	gi|1771351801|gb|CP040309.1|	Escherichia coli strain 21B8 chromosome, complete genome	100	100	99.82	17
146N4.R13	gi|1633752654|gb|CP028592.1|	Escherichia coli strain 150 chromosome, complete genome	100	100	99.84	18
146N4.R13	gi|1633774722|gb|CP028603.1|	Escherichia coli strain 144 chromosome, complete genome	100	100	99.85	20
146N4.R13	gi|1865332183|gb|CP058233.1|	Escherichia coli strain 818062 chromosome, complete genome	100	100	99.57	16
146N4.R13	gi|1758776407|gb|CP032789.1|	Escherichia coli strain NZRM4169 chromosome, complete genome	100	100	99.76	17
146N4.R13	gi|1111574369|gb|CP018250.1|	Escherichia coli strain 10671 chromosome, complete genome	100	99	99.77	19
146N4.R13	gi|1845529615|gb|CP038366.1|	Escherichia coli O157:H7 strain F6667 chromosome, complete genome	100	100	99.86	16
146N4.R13	gi|1758835854|gb|CP032808.1|	Escherichia coli strain ERL04-3476 chromosome, complete genome	99	99	99.83	18
146N4.R13	gi|1845397096|gb|CP038302.1|	Escherichia coli O157:H7 strain SS TX 313-1 chromosome, complete genome	97	98	99.83	23
146N4.R13	gi|209157093|gb|CP001164.1|	Escherichia coli O157:H7 str. EC4115, complete genome	100	100	99.77	17
146N4.R13	gi|1511899005|gb|CP033605.1|	Escherichia coli O157:H7 strain TR01 chromosome, complete genome	100	100	99.75	16
146N4.R13	gi|1845420975|gb|CP038316.1|	Escherichia coli O157:H7 strain NE92 chromosome, complete genome	100	100	99.83	17
146N4.R13	gi|1074017830|gb|CP017446.1|	Escherichia coli O157:H7 strain 9234 chromosome, complete genome	100	100	99.84	18
146N4.R13	gi|1074006639|gb|CP017442.1|	Escherichia coli O157:H7 strain 4276 chromosome, complete genome	100	100	99.84	17
146N4.R13	gi|1845475967|gb|CP038344.1|	Escherichia coli O157:H7 strain Gim1-1 chromosome, complete genome	100	100	99.84	17
146N4.R13	gi|1073990373|gb|CP017436.1|	Escherichia coli O157:H7 strain 2149 chromosome, complete genome	100	100	99.84	17
146N4.R13	gi|1073995728|gb|CP017438.1|	Escherichia coli O157:H7 strain 2159 chromosome, complete genome	100	100	99.83	17
146N4.R13	gi|1073985018|gb|CP017434.1|	Escherichia coli O157:H7 strain 1130 chromosome, complete genome	100	100	99.82	17
146N4.R13	gi|1845603129|gb|CP038408.1|	Escherichia coli O157:H7 strain 86-24 chromosome, complete genome	100	100	99.75	18
146N4.R13	gi|1720325459|gb|CP041623.1|	Escherichia coli O157:H7 strain ATCC 43888 chromosome, complete genome	100	100	99.75	18
146N4.R13	gi|1087714256|gb|CP017251.1|	Escherichia coli strain NADC 5570/86-24/6564, complete sequence	100	100	99.77	17
146N4.R13	gi|1087708850|gb|CP017249.1|	Escherichia coli strain NADC 5570/86-24/6565 chromosome, complete genome	100	100	99.74	18
146N4.R13	gi|1845591420|gb|CP038402.1|	Escherichia coli O157:H7 strain BB24-1 chromosome, complete genome	100	100	99.82	22
146N4.R13	gi|1845373702|gb|CP038290.1|	Escherichia coli O157:H7 strain TX 265-1 chromosome, complete genome	100	100	99.81	20
146N4.R13	gi|1111552012|gb|CP018243.1|	Escherichia coli strain 350 chromosome, complete genome	100	100	99.82	16
146N4.R13	gi|1845645926|gb|CP038425.1|	Escherichia coli O157:H7 strain 2571 chromosome, complete genome	100	99	99.83	17
146N4.R13	gi|1845535489|gb|CP038369.1|	Escherichia coli O157:H7 strain F6321 chromosome, complete genome	100	99	99.8	17
146N4.R3	gi|1352880448|gb|CP022050.2|	Escherichia coli O157 strain FDAARGOS_293 chromosome, complete genome	100	99	99.8	22
146N4.R7	gi|1845645926|gb|CP038425.1|	Escherichia coli O157:H7 strain 2571 chromosome, complete genome	100	100	99.46	4
146N4.R7	gi|1758835854|gb|CP032808.1|	Escherichia coli strain ERL04-3476 chromosome, complete genome	100	100	99.39	4
146N4.R7	gi|1771363817|gb|CP040313.1|	Escherichia coli strain M7638 chromosome, complete genome	100	100	99.19	4
146N4.R7	gi|1845614780|gb|CP038414.1|	Escherichia coli O157:H7 strain 17B6-2 chromosome, complete genome	100	100	99.53	7
146N4.R7	gi|1771340279|gb|CP040305.1|	Escherichia coli strain HB6 chromosome, complete genome	100	100	99.4	6
146N4.R7	gi|1845495031|gb|CP038351.1|	Escherichia coli O157:H7 strain F8798 chromosome, complete genome	100	100	99.49	5
146N4.R7	gi|1032034210|gb|CP015832.1|	Escherichia coli O157 strain 180-PT54, complete genome	100	100	99.37	7
146N4.R7	gi|1111557556|gb|CP018245.1|	Escherichia coli strain 472, complete genome	100	100	99.54	5
146N4.R7	gi|1111535082|gb|CP018237.1|	Escherichia coli strain 155, complete genome	98	99	99.68	6
438_99.R9	gi|1845645926|gb|CP038425.1|	Escherichia coli O157:H7 strain 2571 chromosome, complete genome	100	100	99.25	3
438_99.R9	gi|1758835854|gb|CP032808.1|	Escherichia coli strain ERL04-3476 chromosome, complete genome	100	100	99.13	3
438_99.R9	gi|1771363817|gb|CP040313.1|	Escherichia coli strain M7638 chromosome, complete genome	100	100	99.36	5
438_99.R9	gi|1111574369|gb|CP018250.1|	Escherichia coli strain 10671 chromosome, complete genome	100	100	99.41	5
438_99.R9	gi|1743107847|gb|CP043539.1|	Escherichia coli O157 strain Al Ain chromosome, complete genome	100	100	99.51	7
438_99.R9	gi|1111552012|gb|CP018243.1|	Escherichia coli strain 350 chromosome, complete genome	100	100	99.36	6
438_99.R9	gi|1111546326|gb|CP018241.1|	Escherichia coli strain 319, complete genome	100	100	99.33	7
438_99.R9	gi|1672795603|gb|CP040570.1|	Escherichia coli O157:H7 strain ECP17-1298 chromosome, complete genome	100	100	99.58	3
438_99.R9	gi|1845586267|gb|CP038398.1|	Escherichia coli O157:H7 strain DEC4E chromosome, complete genome	100	100	99.31	6
438_99.R9	gi|1845633309|gb|CP038421.1|	Escherichia coli O157:H7 strain 7636 chromosome, complete genome	100	100	99.32	7
438_99.R9	gi|1552040736|gb|CP034806.1|	Escherichia coli strain 2010C-3347 chromosome, complete genome	100	100	99.38	4
438_99.R9	gi|1111557556|gb|CP018245.1|	Escherichia coli strain 472, complete genome	100	100	99.48	6
438_99.R9	gi|1845495031|gb|CP038351.1|	Escherichia coli O157:H7 strain F8798 chromosome, complete genome	100	100	99.52	6
438_99.R9	gi|1700704455|gb|CP015853.1|	Escherichia coli strain ATCC 43889 chromosome, complete genome	100	100	99.39	5
438_99.R9	gi|1633999048|gb|CP028695.1|	Escherichia coli strain 107 chromosome, complete genome	100	100	99.32	5
438_99.R9	gi|1633988084|gb|CP028690.1|	Escherichia coli strain 109 chromosome, complete genome	100	100	99.32	5
438_99.R9	gi|1633982607|gb|CP028687.1|	Escherichia coli strain 110 chromosome, complete genome	100	100	99.32	5
438_99.R9	gi|1845488981|gb|CP038349.1|	Escherichia coli O157:H7 strain F8952 chromosome, complete genome	100	100	99.38	4
438_99.R9	gi|1633911174|gb|CP028652.1|	Escherichia coli strain 123 chromosome, complete genome	100	100	99.31	5
438_99.R9	gi|1845652096|gb|CP038428.1|	Escherichia coli O157:H7 strain 611 chromosome, complete genome	100	100	99.29	5
438_99.R9	gi|1633780300|gb|CP028607.1|	Escherichia coli strain 143 chromosome, complete genome	100	100	99.36	5
438_99.R9	gi|1845596893|gb|CP038405.1|	Escherichia coli O157:H7 strain ATCC 35150 chromosome, complete genome	100	100	99.33	4
438_99.R9	gi|1752751027|gb|CP044145.1|	Escherichia coli O157 strain AR-0428 chromosome, complete genome	100	100	99.3	4
438_99.R9	gi|1633977055|gb|CP028685.1|	Escherichia coli strain 111 chromosome, complete genome	100	100	99.35	4
438_99.R9	gi|1633971504|gb|CP028683.1|	Escherichia coli strain 112 chromosome, complete genome	100	100	99.35	4
438_99.R9	gi|1074012148|gb|CP017444.1|	Escherichia coli O157:H7 strain 8368 chromosome, complete genome	100	100	99.28	5
438_99.R9	gi|1111535082|gb|CP018237.1|	Escherichia coli strain 155, complete genome	99	99	99.73	7
438_99.R9	gi|1776227981|gb|CP045975.1|	Escherichia coli strain AUSMDU00002545 chromosome, complete genome	100	100	99.48	5
438_99.R9	gi|1032034209|gb|CP015831.1|	Escherichia coli O157 strain 644-PT8, complete genome	100	100	99.45	12
438_99.R9	gi|1032034210|gb|CP015832.1|	Escherichia coli O157 strain 180-PT54, complete genome	100	100	99.36	7
438_99.R9	gi|1231002947|gb|CP022689.1|	Escherichia coli strain CDC#03-98 chromosome, complete genome	100	100	99.47	6
438_99.R9	gi|1758821829|gb|CP032805.1|	Escherichia coli strain ERL05-0623 chromosome, complete genome	98	99	99.48	3
438_99.R9	gi|1845415461|gb|CP038313.1|	Escherichia coli O157:H7 strain OK1 chromosome, complete genome	100	100	99.52	6
438_99.R9	gi|1845627265|gb|CP038419.1|	Escherichia coli O157:H7 strain 2-6-2 chromosome, complete genome	98	99	99.39	6
438_99.R9	gi|1032443919|gb|CP015846.1|	Escherichia coli O157:H7 strain FRIK2069, complete genome	98	99	99.38	6
438_99.R9	gi|1032418244|gb|CP015842.1|	Escherichia coli O157:H7 strain FRIK2533, complete genome	98	99	99.38	6
438_99.R9	gi|1229084222|gb|CP015843.2|	Escherichia coli O157:H7 strain FRIK2455, complete genome	98	99	99.38	6
438_99.R9	gi|1845591420|gb|CP038402.1|	Escherichia coli O157:H7 strain BB24-1 chromosome, complete genome	98	99	99.38	7
71Anguil.R9	gi|1845495031|gb|CP038351.1|	Escherichia coli O157:H7 strain F8798 chromosome, complete genome	100	100	99.54	6
91Anguil.R7	gi|1845426879|gb|CP038319.1|	Escherichia coli O157:H7 strain NE122 chromosome, complete genome	100	100	99.84	40
91Anguil.R7	gi|1752751044|gb|CP044148.1|	Escherichia coli O157 strain AR-0427 chromosome, complete genome	100	100	99.82	33
91Anguil.R7	gi|1771357819|gb|CP040311.1|	Escherichia coli strain F3398 chromosome, complete genome	100	100	99.86	37
91Anguil.R7	gi|1845633309|gb|CP038421.1|	Escherichia coli O157:H7 strain 7636 chromosome, complete genome	97	98	99.79	42
91Anguil.R7	gi|1672790342|gb|CP040572.1|	Escherichia coli O157:H7 strain ECP17-46 chromosome, complete genome	100	100	99.83	34
91Anguil.R7	gi|1845621487|gb|CP038416.1|	Escherichia coli O157:H7 strain 3-5-1 chromosome, complete genome	100	100	99.83	32
91Anguil.R7	gi|1845464161|gb|CP038339.1|	Escherichia coli O157:H7 strain H6437 chromosome, complete genome	100	100	99.83	34
91Anguil.R7	gi|1845529615|gb|CP038366.1|	Escherichia coli O157:H7 strain F6667 chromosome, complete genome	97	98	99.81	38
91Anguil.R7	gi|1552040744|gb|CP034797.1|	Escherichia coli strain 08-3918 chromosome, complete genome	100	100	99.82	30
91Anguil.R7	gi|1111540697|gb|CP018239.1|	Escherichia coli strain 272 chromosome, complete genome	100	100	99.82	35
91Anguil.R7	gi|1845373702|gb|CP038290.1|	Escherichia coli O157:H7 strain TX 265-1 chromosome, complete genome	97	98	99.77	37
91Anguil.R7	gi|1845451611|gb|CP038333.1|	Escherichia coli O157:H7 strain N8B7-2 chromosome, complete genome	100	99	99.78	38
91Anguil.R7	gi|1845367146|gb|CP038287.1|	Escherichia coli O157:H7 strain TX 376-2 chromosome, complete genome	99	99	99.77	38
91Anguil.R7	gi|991913367|gb|CP014314.1|	Escherichia coli O157:H7 strain JEONG-1266, complete genome	100	99	99.78	40
91Anguil.R7	gi|1552040732|gb|CP034792.1|	Escherichia coli strain 2009C-3378 chromosome, complete genome	100	100	99.75	44
91Anguil.R7	gi|209157093|gb|CP001164.1|	Escherichia coli O157:H7 str. EC4115, complete genome	100	100	99.75	42
91Anguil.R7	gi|1845500524|gb|CP038353.1|	Escherichia coli O157:H7 strain F8797 chromosome, complete genome	100	100	99.73	42
91Anguil.R7	gi|1552040751|gb|CP034799.1|	Escherichia coli strain 2009C-4687 chromosome, complete genome	100	100	99.74	43
91Anguil.R7	gi|1552040734|gb|CP034801.1|	Escherichia coli strain 2010C-3142 chromosome, complete genome	100	100	99.75	44
91Anguil.R7	gi|254590536|gb|CP001368.1|	Escherichia coli O157:H7 str. TW14359, complete genome	100	100	99.76	43
91Anguil.R7	gi|1805980844|gb|CP034936.1|	Escherichia coli strain PNUSAE013304 chromosome, complete genome	100	100	99.76	43
91Anguil.R7	gi|1845517332|gb|CP038360.1|	Escherichia coli O157:H7 strain F7386 chromosome, complete genome	100	100	99.82	35
91Anguil.R7	gi|1633769202|gb|CP028600.1|	Escherichia coli strain 147 chromosome, complete genome	100	99	99.82	36
91Anguil.R7	gi|1633763761|gb|CP028598.1|	Escherichia coli strain 148 chromosome, complete genome	100	99	99.82	36
91Anguil.R7	gi|1633758318|gb|CP028596.1|	Escherichia coli strain 149 chromosome, complete genome	100	99	99.82	36
91Anguil.R7	gi|666001753|gb|CP008805.1|	Escherichia coli O157:H7 str. SS17, complete genome	100	99	99.71	40
91Anguil.R7	gi|1782781290|gb|CP046527.1|	Escherichia coli strain RM19259 chromosome, complete genome	100	100	99.75	47
91Anguil.R7	gi|734586714|gb|CP010304.1|	Escherichia coli O157:H7 str. SS52, complete genome	100	100	99.76	38
91Anguil.R7	gi|1700704455|gb|CP015853.1|	Escherichia coli strain ATCC 43889 chromosome, complete genome	100	100	99.8	41
91Anguil.R7	gi|1511899005|gb|CP033605.1|	Escherichia coli O157:H7 strain TR01 chromosome, complete genome	100	100	99.72	41
91Anguil.R7	gi|1552040741|gb|CP034808.1|	Escherichia coli strain 08-3914 chromosome, complete genome	100	100	99.85	43
91Anguil.R7	gi|1845355008|gb|CP038282.1|	Escherichia coli O157:H7 strain F8492 chromosome, complete genome	97	98	99.79	41
91Anguil.R7	gi|1775850608|gb|CP035545.1|	Escherichia coli strain FSIS11705876 chromosome, complete genome	99	99	99.8	44
91Anguil.R7	gi|1015679132|gb|CP015020.1|	Escherichia coli strain 28RC1 chromosome, complete genome	100	100	99.81	40
91Anguil.R7	gi|1758794613|gb|CP032795.1|	Escherichia coli strain ERL06-2503 chromosome, complete genome	98	99	99.84	39
91Anguil.R7	gi|1758808457|gb|CP032801.1|	Escherichia coli strain ERL06-2442 chromosome, complete genome	98	99	99.84	42
Balcarce242.R11	gi|1111557556|gb|CP018245.1|	Escherichia coli strain 472, complete genome	100	100	99.67	17
Balcarce242.R11	gi|1845403113|gb|CP038305.1|	Escherichia coli O157:H7 strain SS NE 1040-1 chromosome, complete genome	98	98	99.6	19
Balcarce242.R11	gi|1845451611|gb|CP038333.1|	Escherichia coli O157:H7 strain N8B7-2 chromosome, complete genome	98	98	99.64	22
Balcarce242.R11	gi|1563898280|gb|CP035366.1|	Escherichia coli O157:H7 strain C1-057 chromosome, complete genome	98	98	99.68	22
Balcarce242.R11	gi|1632132802|gb|CP031913.1|	Escherichia coli O157:H7 strain FWSEC0004 chromosome, complete genome	99	99	99.62	17
Balcarce242.R11	gi|1552040736|gb|CP034806.1|	Escherichia coli strain 2010C-3347 chromosome, complete genome	99	99	99.7	17
Balcarce242.R11	gi|1845596893|gb|CP038405.1|	Escherichia coli O157:H7 strain ATCC 35150 chromosome, complete genome	99	99	99.64	18
Balcarce242.R11	gi|1758821829|gb|CP032805.1|	Escherichia coli strain ERL05-0623 chromosome, complete genome	99	99	99.68	16
Balcarce242.R11	gi|1776227981|gb|CP045975.1|	Escherichia coli strain AUSMDU00002545 chromosome, complete genome	100	100	99.7	19
Balcarce242.R11	gi|1111574369|gb|CP018250.1|	Escherichia coli strain 10671 chromosome, complete genome	99	99	99.66	18
Balcarce242.R11	gi|1854578792|gb|CP039834.1|	Escherichia coli O157:H7 strain MB41-1 chromosome, complete genome	100	100	99.59	19
Balcarce242.R11	gi|1845481904|gb|CP038346.1|	Escherichia coli O157:H7 strain G5295 chromosome, complete genome	100	100	99.61	21
Balcarce242.R11	gi|1352880448|gb|CP022050.2|	Escherichia coli O157 strain FDAARGOS_293 chromosome, complete genome	100	100	99.66	18
Balcarce242.R11	gi|1845586267|gb|CP038398.1|	Escherichia coli O157:H7 strain DEC4E chromosome, complete genome	100	100	99.64	14
Balcarce242.R11	gi|1758776407|gb|CP032789.1|	Escherichia coli strain NZRM4169 chromosome, complete genome	98	98	99.62	18
Balcarce242.R11	gi|1845445326|gb|CP038328.1|	Escherichia coli O157:H7 strain NE 1092-2 chromosome, complete genome	98	98	99.7	17
Balcarce242.R11	gi|1111546326|gb|CP018241.1|	Escherichia coli strain 319, complete genome	100	100	99.63	17
Balcarce242.R11	gi|1111563204|gb|CP018247.1|	Escherichia coli strain 7784 chromosome, complete genome	98	98	99.66	16
Balcarce242.R11	gi|1845633309|gb|CP038421.1|	Escherichia coli O157:H7 strain 7636 chromosome, complete genome	100	100	99.68	16
Balcarce242.R11	gi|1845614780|gb|CP038414.1|	Escherichia coli O157:H7 strain 17B6-2 chromosome, complete genome	100	100	99.64	20
Balcarce242.R11	gi|1845438966|gb|CP038324.1|	Escherichia coli O157:H7 strain NE 1169-1 chromosome, complete genome	99	99	99.66	18
Balcarce242.R11	gi|1845432764|gb|CP038321.1|	Escherichia coli O157:H7 strain NE1127 chromosome, complete genome	99	99	99.66	18
Balcarce242.R11	gi|1752751038|gb|CP044143.1|	Escherichia coli O157 strain AR-0429 chromosome, complete genome	99	99	99.67	18
Balcarce242.R11	gi|1758800117|gb|CP032797.1|	Escherichia coli strain ERL06-2497 chromosome, complete genome	99	99	99.7	18
Balcarce242.R11	gi|1758835854|gb|CP032808.1|	Escherichia coli strain ERL04-3476 chromosome, complete genome	99	99	99.61	17
Balcarce242.R11	gi|1771363817|gb|CP040313.1|	Escherichia coli strain M7638 chromosome, complete genome	98	98	99.63	19
Balcarce242.R11	gi|1743107847|gb|CP043539.1|	Escherichia coli O157 strain Al Ain chromosome, complete genome	99	99	99.63	21
EDL933.R12	gi|667689599|gb|CP008957.1|	Escherichia coli O157:H7 str. EDL933, complete genome	100	100	100	1
EDL933.R12	gi|56384585|gb|AE005174.2|	Escherichia coli O157:H7 str. EDL933 genome	100	100	100	1
EDL933.R12	gi|1802068955|gb|CP034384.1|	Escherichia coli O157:H7 strain FRIK804 chromosome, complete genome	100	100	99.66	2
EDL933.R12	gi|1845511520|gb|CP038357.1|	Escherichia coli O157:H7 strain F7508 chromosome, complete genome	100	100	99.66	2
EDL933.R12	gi|1752751038|gb|CP044143.1|	Escherichia coli O157 strain AR-0429 chromosome, complete genome	100	100	99.66	2
EDL933.R12	gi|1845438966|gb|CP038324.1|	Escherichia coli O157:H7 strain NE 1169-1 chromosome, complete genome	100	100	99.66	3
EDL933.R12	gi|1845432764|gb|CP038321.1|	Escherichia coli O157:H7 strain NE1127 chromosome, complete genome	100	100	99.66	3
EDL933.R12	gi|1845523772|gb|CP038363.1|	Escherichia coli O157:H7 strain F7349 chromosome, complete genome	100	100	99.75	4
EDL933.R12	gi|1845415461|gb|CP038313.1|	Escherichia coli O157:H7 strain OK1 chromosome, complete genome	100	100	99.81	3
EDL933.R2	gi|1854586504|gb|CP040107.1|	Escherichia coli O157:H7 strain MB9-1 chromosome	100	100	100	1
EDL933.R2	gi|1845652096|gb|CP038428.1|	Escherichia coli O157:H7 strain 611 chromosome, complete genome	100	100	100	1
EDL933.R2	gi|1845639437|gb|CP038423.1|	Escherichia coli O157:H7 strain 7409 chromosome, complete genome	100	100	100	1
EDL933.R2	gi|1845627265|gb|CP038419.1|	Escherichia coli O157:H7 strain 2-6-2 chromosome, complete genome	100	100	100	1
EDL933.R2	gi|1845614780|gb|CP038414.1|	Escherichia coli O157:H7 strain 17B6-2 chromosome, complete genome	100	100	100	1
EDL933.R2	gi|1845603129|gb|CP038408.1|	Escherichia coli O157:H7 strain 86-24 chromosome, complete genome	100	100	100	1
EDL933.R2	gi|1845596893|gb|CP038405.1|	Escherichia coli O157:H7 strain ATCC 35150 chromosome, complete genome	100	100	100	1
EDL933.R2	gi|1845591420|gb|CP038402.1|	Escherichia coli O157:H7 strain BB24-1 chromosome, complete genome	100	100	100	1
EDL933.R2	gi|1845559754|gb|CP038380.1|	Escherichia coli O157:H7 strain E32511 chromosome, complete genome	100	100	100	1
EDL933.R2	gi|1845553733|gb|CP038376.1|	Escherichia coli O157:H7 strain F1273 chromosome, complete genome	100	100	100	1
EDL933.R2	gi|1845523772|gb|CP038363.1|	Escherichia coli O157:H7 strain F7349 chromosome, complete genome	100	100	100	1
EDL933.R2	gi|1845511520|gb|CP038357.1|	Escherichia coli O157:H7 strain F7508 chromosome, complete genome	100	100	100	1
EDL933.R2	gi|1845505856|gb|CP038355.1|	Escherichia coli O157:H7 str. F8092B chromosome, complete genome	100	100	100	1
EDL933.R2	gi|1845495031|gb|CP038351.1|	Escherichia coli O157:H7 strain F8798 chromosome, complete genome	100	100	100	1
EDL933.R2	gi|1845458042|gb|CP038336.1|	Escherichia coli O157:H7 strain LSU61 chromosome, complete genome	100	100	100	1
EDL933.R2	gi|1845451611|gb|CP038333.1|	Escherichia coli O157:H7 strain N8B7-2 chromosome, complete genome	100	100	100	1
EDL933.R2	gi|1845438966|gb|CP038324.1|	Escherichia coli O157:H7 strain NE 1169-1 chromosome, complete genome	100	100	100	1
EDL933.R2	gi|1845432764|gb|CP038321.1|	Escherichia coli O157:H7 strain NE1127 chromosome, complete genome	100	100	100	1
EDL933.R2	gi|1845426879|gb|CP038319.1|	Escherichia coli O157:H7 strain NE122 chromosome, complete genome	100	100	100	1
EDL933.R2	gi|1845415461|gb|CP038313.1|	Escherichia coli O157:H7 strain OK1 chromosome, complete genome	100	100	100	1
EDL933.R2	gi|1845409204|gb|CP038309.1|	Escherichia coli O157:H7 strain Show KS 470-1 chromosome, complete genome	100	100	100	1
EDL933.R2	gi|1845403113|gb|CP038305.1|	Escherichia coli O157:H7 strain SS NE 1040-1 chromosome, complete genome	100	100	100	1
EDL933.R2	gi|1845397096|gb|CP038302.1|	Escherichia coli O157:H7 strain SS TX 313-1 chromosome, complete genome	100	100	100	1
EDL933.R2	gi|1845391123|gb|CP038300.1|	Escherichia coli O157:H7 strain SS TX 754-1 chromosome, complete genome	100	100	100	1
EDL933.R2	gi|1845379677|gb|CP038292.1|	Escherichia coli O157:H7 strain TB21-1 chromosome, complete genome	100	100	100	1
EDL933.R2	gi|1845367146|gb|CP038287.1|	Escherichia coli O157:H7 strain TX 376-2 chromosome, complete genome	100	100	100	1
EDL933.R2	gi|1802068955|gb|CP034384.1|	Escherichia coli O157:H7 strain FRIK804 chromosome, complete genome	100	100	100	1
EDL933.R2	gi|1774484448|gb|CP045863.1|	Escherichia coli O157:H7 strain CFSAN076619 chromosome, complete genome	100	100	100	1
EDL933.R2	gi|1773867978|gb|CP038494.1|	Escherichia coli O157:H7 strain TT12B chromosome, complete genome	100	100	100	1
EDL933.R2	gi|1771374932|gb|CP040316.1|	Escherichia coli strain CV261 chromosome, complete genome	100	100	100	1
EDL933.R2	gi|1771369584|gb|CP040314.1|	Escherichia coli strain MA11 chromosome, complete genome	100	100	100	1
EDL933.R2	gi|1771363817|gb|CP040313.1|	Escherichia coli strain M7638 chromosome, complete genome	100	100	100	1
EDL933.R2	gi|1771357819|gb|CP040311.1|	Escherichia coli strain F3398 chromosome, complete genome	100	100	100	1
EDL933.R2	gi|1771340279|gb|CP040305.1|	Escherichia coli strain HB6 chromosome, complete genome	100	100	100	1
EDL933.R2	gi|1758821829|gb|CP032805.1|	Escherichia coli strain ERL05-0623 chromosome, complete genome	100	100	100	1
EDL933.R2	gi|1758800117|gb|CP032797.1|	Escherichia coli strain ERL06-2497 chromosome, complete genome	100	100	100	1
EDL933.R2	gi|1758788350|gb|CP032793.1|	Escherichia coli strain NZRM3614 chromosome, complete genome	100	100	100	1
EDL933.R2	gi|1758776407|gb|CP032789.1|	Escherichia coli strain NZRM4169 chromosome, complete genome	100	100	100	1
EDL933.R2	gi|1752751038|gb|CP044143.1|	Escherichia coli O157 strain AR-0429 chromosome, complete genome	100	100	100	1
EDL933.R2	gi|1720325459|gb|CP041623.1|	Escherichia coli O157:H7 strain ATCC 43888 chromosome, complete genome	100	100	100	1
EDL933.R2	gi|1633966014|gb|CP028680.1|	Escherichia coli strain 113 chromosome, complete genome	100	100	100	1
EDL933.R2	gi|1633960525|gb|CP028677.1|	Escherichia coli strain 114 chromosome, complete genome	100	100	100	1
EDL933.R2	gi|1633955112|gb|CP028674.1|	Escherichia coli strain 115 chromosome, complete genome	100	100	100	1
EDL933.R2	gi|1633949622|gb|CP028671.1|	Escherichia coli strain 116 chromosome, complete genome	100	100	100	1
EDL933.R2	gi|1633944128|gb|CP028668.1|	Escherichia coli strain 117 chromosome, complete genome	100	100	100	1
EDL933.R2	gi|1633938640|gb|CP028665.1|	Escherichia coli strain 118 chromosome, complete genome	100	100	100	1
EDL933.R2	gi|1633933129|gb|CP028662.1|	Escherichia coli strain 119 chromosome, complete genome	100	100	100	1
EDL933.R2	gi|1633927636|gb|CP028659.1|	Escherichia coli strain 120 chromosome, complete genome	100	100	100	1
EDL933.R2	gi|1633922143|gb|CP028656.1|	Escherichia coli strain 121 chromosome, complete genome	100	100	100	1
EDL933.R2	gi|1633900202|gb|CP028647.1|	Escherichia coli strain 130 chromosome, complete genome	100	100	100	1
EDL933.R2	gi|1633894711|gb|CP028644.1|	Escherichia coli strain 131 chromosome, complete genome	100	100	100	1
EDL933.R2	gi|1633889221|gb|CP028641.1|	Escherichia coli strain 132 chromosome, complete genome	100	100	100	1
EDL933.R2	gi|1633883732|gb|CP028638.1|	Escherichia coli strain 133 chromosome, complete genome	100	100	100	1
EDL933.R2	gi|1633878244|gb|CP028635.1|	Escherichia coli strain 134 chromosome, complete genome	100	100	100	1
EDL933.R2	gi|1633872754|gb|CP028632.1|	Escherichia coli strain 135 chromosome, complete genome	100	100	100	1
EDL933.R2	gi|1633867261|gb|CP028629.1|	Escherichia coli strain 136 chromosome, complete genome	100	100	100	1
EDL933.R2	gi|1633861770|gb|CP028626.1|	Escherichia coli strain 137 chromosome, complete genome	100	100	100	1
EDL933.R2	gi|1633856277|gb|CP028623.1|	Escherichia coli strain 138 chromosome, complete genome	100	100	100	1
EDL933.R2	gi|1633850785|gb|CP028620.1|	Escherichia coli strain 139 chromosome, complete genome	100	100	100	1
EDL933.R2	gi|1633823617|gb|CP028617.1|	Escherichia coli strain 140 chromosome, complete genome	100	100	100	1
EDL933.R2	gi|1633791679|gb|CP028614.1|	Escherichia coli strain 141 chromosome, complete genome	100	100	100	1
EDL933.R2	gi|1633786021|gb|CP028609.1|	Escherichia coli strain 142 chromosome, complete genome	100	100	100	1
EDL933.R2	gi|1632132802|gb|CP031913.1|	Escherichia coli O157:H7 strain FWSEC0004 chromosome, complete genome	100	100	100	1
EDL933.R2	gi|1563898280|gb|CP035366.1|	Escherichia coli O157:H7 strain C1-057 chromosome, complete genome	100	100	100	1
EDL933.R2	gi|1552040756|gb|CP034794.1|	Escherichia coli strain 06-3462 chromosome, complete genome	100	100	100	1
EDL933.R2	gi|1552040736|gb|CP034806.1|	Escherichia coli strain 2010C-3347 chromosome, complete genome	100	100	100	1
EDL933.R2	gi|1552040732|gb|CP034792.1|	Escherichia coli strain 2009C-3378 chromosome, complete genome	100	100	100	1
EDL933.R2	gi|1398296973|dbj|BA000007.3|	Escherichia coli O157:H7 str. Sakai DNA, complete genome	100	100	100	1
EDL933.R2	gi|1231002947|gb|CP022689.1|	Escherichia coli strain CDC#03-98 chromosome, complete genome	100	100	100	1
EDL933.R2	gi|1111563204|gb|CP018247.1|	Escherichia coli strain 7784 chromosome, complete genome	100	100	100	1
EDL933.R2	gi|1087714256|gb|CP017251.1|	Escherichia coli strain NADC 5570/86-24/6564, complete sequence	100	100	100	1
EDL933.R2	gi|1087708850|gb|CP017249.1|	Escherichia coli strain NADC 5570/86-24/6565 chromosome, complete genome	100	100	100	1
EDL933.R2	gi|1052521625|gb|CP015855.1|	Escherichia coli strain EDL933-1 genome	100	100	100	1
EDL933.R2	gi|1047347262|gb|CP016625.1|	Escherichia coli O157:H7 strain FRIK944, complete genome	100	100	100	1
EDL933.R2	gi|1015684739|gb|CP015023.1|	Escherichia coli strain SRCC 1675 chromosome, complete genome	100	100	100	1
EDL933.R2	gi|1015679132|gb|CP015020.1|	Escherichia coli strain 28RC1 chromosome, complete genome	100	100	100	1
EDL933.R2	gi|937297913|gb|CP012802.1|	Escherichia coli O157:H7 strain WS4202, complete genome	100	100	100	1
EDL933.R2	gi|667689599|gb|CP008957.1|	Escherichia coli O157:H7 str. EDL933, complete genome	100	100	100	1
EDL933.R2	gi|1930734241|gb|CP064167.1|	Escherichia coli O157:H7 strain Wll001 chromosome, complete genome	100	100	100	1
EDL933.R2	gi|386794017|gb|CP001925.1|	Escherichia coli Xuzhou21, complete genome	100	100	100	1
EDL933.R2	gi|1865332467|gb|CP058231.1|	Escherichia coli strain 824422 chromosome, complete genome	100	100	100	1
EDL933.R2	gi|1865332183|gb|CP058233.1|	Escherichia coli strain 818062 chromosome, complete genome	100	100	100	1
EDL933.R2	gi|56384585|gb|AE005174.2|	Escherichia coli O157:H7 str. EDL933 genome	100	100	100	1
EDL933.R2	gi|1854578792|gb|CP039834.1|	Escherichia coli O157:H7 strain MB41-1 chromosome, complete genome	100	100	99.98	1
EDL933.R2	gi|1845633309|gb|CP038421.1|	Escherichia coli O157:H7 strain 7636 chromosome, complete genome	100	100	99.98	1
EDL933.R2	gi|1845586267|gb|CP038398.1|	Escherichia coli O157:H7 strain DEC4E chromosome, complete genome	100	100	99.98	1
EDL933.R2	gi|1845541879|gb|CP038372.1|	Escherichia coli O157:H7 strain F6294 chromosome, complete genome	100	100	99.98	1
EDL933.R2	gi|1845488981|gb|CP038349.1|	Escherichia coli O157:H7 strain F8952 chromosome, complete genome	100	100	99.98	1
EDL933.R2	gi|1845470198|gb|CP038342.1|	Escherichia coli O157:H7 strain H2495 chromosome, complete genome	100	100	99.98	1
EDL933.R2	gi|1845373702|gb|CP038290.1|	Escherichia coli O157:H7 strain TX 265-1 chromosome, complete genome	100	100	99.98	1
EDL933.R2	gi|1771351801|gb|CP040309.1|	Escherichia coli strain 21B8 chromosome, complete genome	100	100	99.98	1
EDL933.R2	gi|1758782395|gb|CP032791.1|	Escherichia coli strain NZRM4165 chromosome, complete genome	100	100	99.98	1
EDL933.R2	gi|1752751035|gb|CP044140.1|	Escherichia coli O157 strain AR-0430 chromosome, complete genome	100	100	99.98	1
EDL933.R2	gi|1672795603|gb|CP040570.1|	Escherichia coli O157:H7 strain ECP17-1298 chromosome, complete genome	100	100	99.98	1
EDL933.R2	gi|1634009982|gb|CP028700.1|	Escherichia coli strain 105 chromosome, complete genome	100	100	99.98	1
EDL933.R2	gi|1633999048|gb|CP028695.1|	Escherichia coli strain 107 chromosome, complete genome	100	100	99.98	1
EDL933.R2	gi|1633993562|gb|CP028693.1|	Escherichia coli strain 108 chromosome, complete genome	100	100	99.98	1
EDL933.R2	gi|1633988084|gb|CP028690.1|	Escherichia coli strain 109 chromosome, complete genome	100	100	99.98	1
EDL933.R2	gi|1633982607|gb|CP028687.1|	Escherichia coli strain 110 chromosome, complete genome	100	100	99.98	1
EDL933.R2	gi|1633977055|gb|CP028685.1|	Escherichia coli strain 111 chromosome, complete genome	100	100	99.98	1
EDL933.R2	gi|1633971504|gb|CP028683.1|	Escherichia coli strain 112 chromosome, complete genome	100	100	99.98	1
EDL933.R2	gi|1633916660|gb|CP028654.1|	Escherichia coli strain 122 chromosome, complete genome	100	100	99.98	1
EDL933.R2	gi|1633911174|gb|CP028652.1|	Escherichia coli strain 123 chromosome, complete genome	100	100	99.98	1
EDL933.R2	gi|1633905694|gb|CP028650.1|	Escherichia coli strain 124 chromosome, complete genome	100	100	99.98	1
EDL933.R2	gi|1633780300|gb|CP028607.1|	Escherichia coli strain 143 chromosome, complete genome	100	100	99.98	1
EDL933.R2	gi|1552040738|gb|CP034803.1|	Escherichia coli strain 2009C-3554 chromosome, complete genome	100	100	99.98	1
EDL933.R2	gi|1352880448|gb|CP022050.2|	Escherichia coli O157 strain FDAARGOS_293 chromosome, complete genome	100	100	99.98	1
EDL933.R2	gi|1229084222|gb|CP015843.2|	Escherichia coli O157:H7 strain FRIK2455, complete genome	100	100	99.98	1
EDL933.R2	gi|1216475819|gb|CP016755.1|	Escherichia coli strain FORC_044 chromosome, complete genome	100	100	99.98	1
EDL933.R2	gi|1111546326|gb|CP018241.1|	Escherichia coli strain 319, complete genome	100	100	99.98	1
EDL933.R2	gi|1111535082|gb|CP018237.1|	Escherichia coli strain 155, complete genome	100	100	99.98	1
EDL933.R2	gi|1098388045|gb|CP017669.1|	Escherichia coli strain PA20, complete genome	100	100	99.98	1
EDL933.R2	gi|1074012148|gb|CP017444.1|	Escherichia coli O157:H7 strain 8368 chromosome, complete genome	100	100	99.98	1
EDL933.R2	gi|1032443919|gb|CP015846.1|	Escherichia coli O157:H7 strain FRIK2069, complete genome	100	100	99.98	1
EDL933.R2	gi|1032418244|gb|CP015842.1|	Escherichia coli O157:H7 strain FRIK2533, complete genome	100	100	99.98	1
EDL933.R2	gi|1911932286|gb|CP062160.1|	Escherichia coli strain 20R2R chromosome, complete genome	100	100	99.98	1
EDL933.R2	gi|1845609011|gb|CP038412.1|	Escherichia coli O157:H7 strain 493/89 chromosome, complete genome	100	100	99.98	1
EDL933.R2	gi|1743107847|gb|CP043539.1|	Escherichia coli O157 strain Al Ain chromosome, complete genome	100	100	99.97	1
EDL933.R2	gi|1111574369|gb|CP018250.1|	Escherichia coli strain 10671 chromosome, complete genome	100	100	99.97	1
EDL933.R2	gi|1111552012|gb|CP018243.1|	Escherichia coli strain 350 chromosome, complete genome	100	100	99.97	1
EDL933.R2	gi|1796936950|gb|CP041747.1|	Escherichia coli strain NCCP 15739 chromosome, complete genome	100	100	99.97	1
EDL933.R2	gi|1845581262|gb|CP038394.1|	Escherichia coli O157:H7 strain DEC5A chromosome, complete genome	100	100	99.95	1
EDL933.R2	gi|1845355008|gb|CP038282.1|	Escherichia coli O157:H7 strain F8492 chromosome, complete genome	100	100	99.95	1
EDL933.R2	gi|1943057911|gb|CP065607.1|	Escherichia coli strain FDAARGOS_946 chromosome, complete genome	100	100	99.95	1
EDL933.R2	gi|1854594516|gb|CP039837.1|	Escherichia coli O157:H7 strain USDA5905 chromosome, complete genome	100	100	99.94	1
EDL933.R2	gi|1845570664|gb|CP038386.1|	Escherichia coli O157:H7 strain DEC5D chromosome, complete genome	100	100	99.94	1
EDL933.R2	gi|1845385133|gb|CP038295.1|	Escherichia coli O157:H7 strain TB182A chromosome, complete genome	100	100	99.94	1
EDL933.R2	gi|374356928|gb|CP003109.1|	Escherichia coli O55:H7 str. RM12579, complete genome	100	100	99.94	1
EDL933.R2	gi|290760697|gb|CP001846.1|	Escherichia coli O55:H7 str. CB9615, complete genome	100	100	99.94	1
EDL933.R2	gi|1845565279|gb|CP038383.1|	Escherichia coli O157:H7 strain DEC5E chromosome, complete genome	100	100	99.92	1
EDL933.R2	gi|1845575771|gb|CP038389.1|	Escherichia coli O157:H7 strain DEC5B chromosome, complete genome	100	100	99.91	1
EDL933.R2	gi|1695099442|gb|CP035706.1|	Escherichia coli O157:H7 strain COPRO21317 chromosome	100	100	99.46	1
EDL933.R2	gi|1845548037|gb|CP038374.1|	Escherichia coli O157:H7 strain F3113 chromosome, complete genome	98	98	100	2
EDL933.R2	gi|1418354441|dbj|AP018488.1|	Escherichia coli O157:H7 pv15-279 DNA, complete genome	98	98	100	2
EDL933.R2	gi|1845517332|gb|CP038360.1|	Escherichia coli O157:H7 strain F7386 chromosome, complete genome	100	100	99.95	2
EDL933.R2	gi|1845500524|gb|CP038353.1|	Escherichia coli O157:H7 strain F8797 chromosome, complete genome	100	100	99.95	2
EDL933.R2	gi|1845464161|gb|CP038339.1|	Escherichia coli O157:H7 strain H6437 chromosome, complete genome	100	100	99.95	2
EDL933.R2	gi|1845445326|gb|CP038328.1|	Escherichia coli O157:H7 strain NE 1092-2 chromosome, complete genome	100	100	99.95	2
EDL933.R2	gi|1805980844|gb|CP034936.1|	Escherichia coli strain PNUSAE013304 chromosome, complete genome	100	100	99.99	2
EDL933.R2	gi|1782781290|gb|CP046527.1|	Escherichia coli strain RM19259 chromosome, complete genome	100	100	99.99	2
EDL933.R2	gi|1775850608|gb|CP035545.1|	Escherichia coli strain FSIS11705876 chromosome, complete genome	100	100	99.99	2
EDL933.R2	gi|1758841511|gb|CP032811.1|	Escherichia coli strain ERL03-1416 chromosome, complete genome	100	100	99.95	2
EDL933.R2	gi|1758808457|gb|CP032801.1|	Escherichia coli strain ERL06-2442 chromosome, complete genome	100	100	99.95	2
EDL933.R2	gi|1758794613|gb|CP032795.1|	Escherichia coli strain ERL06-2503 chromosome, complete genome	100	100	99.95	2
EDL933.R2	gi|1752751044|gb|CP044148.1|	Escherichia coli O157 strain AR-0427 chromosome, complete genome	100	100	99.99	2
EDL933.R2	gi|1730061128|gb|CP043019.1|	Escherichia coli strain 397404_gen chromosome, complete genome	100	100	99.99	2
EDL933.R2	gi|1729909083|gb|CP043011.1|	Escherichia coli strain 388755_gen chromosome, complete genome	100	100	99.99	2
EDL933.R2	gi|1729909082|gb|CP043025.1|	Escherichia coli strain 399730_gen chromosome, complete genome	100	100	99.99	2
EDL933.R2	gi|1729909076|gb|CP043015.1|	Escherichia coli strain 388808_gen chromosome, complete genome	100	100	99.99	2
EDL933.R2	gi|1700704455|gb|CP015853.1|	Escherichia coli strain ATCC 43889 chromosome, complete genome	100	100	99.95	2
EDL933.R2	gi|1633769202|gb|CP028600.1|	Escherichia coli strain 147 chromosome, complete genome	100	100	99.95	2
EDL933.R2	gi|1633763761|gb|CP028598.1|	Escherichia coli strain 148 chromosome, complete genome	100	100	99.95	2
EDL933.R2	gi|1633758318|gb|CP028596.1|	Escherichia coli strain 149 chromosome, complete genome	100	100	99.95	2
EDL933.R2	gi|1552040751|gb|CP034799.1|	Escherichia coli strain 2009C-4687 chromosome, complete genome	100	100	99.95	2
EDL933.R2	gi|1552040741|gb|CP034808.1|	Escherichia coli strain 08-3914 chromosome, complete genome	100	100	99.95	2
EDL933.R2	gi|1420818002|gb|CP030767.1|	Escherichia coli strain 2017C-4109 chromosome, complete genome	100	100	99.99	2
EDL933.R2	gi|991913367|gb|CP014314.1|	Escherichia coli O157:H7 strain JEONG-1266, complete genome	100	100	99.95	2
EDL933.R2	gi|734586714|gb|CP010304.1|	Escherichia coli O157:H7 str. SS52, complete genome	100	100	99.99	2
EDL933.R2	gi|666001753|gb|CP008805.1|	Escherichia coli O157:H7 str. SS17, complete genome	100	100	99.99	2
EDL933.R2	gi|1915395144|gb|CP018252.2|	Escherichia coli strain 9000 chromosome, complete genome	100	100	99.99	2
EDL933.R2	gi|254590536|gb|CP001368.1|	Escherichia coli O157:H7 str. TW14359, complete genome	100	100	99.99	2
EDL933.R2	gi|209157093|gb|CP001164.1|	Escherichia coli O157:H7 str. EC4115, complete genome	100	100	99.99	2
EDL933.R2	gi|1755136530|gb|CP044350.1|	Escherichia coli strain 194195 chromosome, complete genome	100	100	100	2
EDL933.R2	gi|1845621487|gb|CP038416.1|	Escherichia coli O157:H7 strain 3-5-1 chromosome, complete genome	100	100	99.94	2
EDL933.R2	gi|1845481904|gb|CP038346.1|	Escherichia coli O157:H7 strain G5295 chromosome, complete genome	100	100	99.94	2
EDL933.R2	gi|1752751027|gb|CP044145.1|	Escherichia coli O157 strain AR-0428 chromosome, complete genome	100	100	99.98	2
EDL933.R2	gi|1672790342|gb|CP040572.1|	Escherichia coli O157:H7 strain ECP17-46 chromosome, complete genome	100	100	99.94	2
EDL933.R2	gi|1552040744|gb|CP034797.1|	Escherichia coli strain 08-3918 chromosome, complete genome	100	100	99.98	2
EDL933.R2	gi|1552040734|gb|CP034801.1|	Escherichia coli strain 2010C-3142 chromosome, complete genome	100	100	99.94	2
EDL933.R2	gi|1111540697|gb|CP018239.1|	Escherichia coli strain 272 chromosome, complete genome	100	100	99.98	2
EDL933.R2	gi|1845645926|gb|CP038425.1|	Escherichia coli O157:H7 strain 2571 chromosome, complete genome	100	100	99.94	2
EDL933.R2	gi|1845535489|gb|CP038369.1|	Escherichia coli O157:H7 strain F6321 chromosome, complete genome	100	100	99.94	2
EDL933.R2	gi|1845529615|gb|CP038366.1|	Escherichia coli O157:H7 strain F6667 chromosome, complete genome	100	100	99.94	2
EDL933.R2	gi|1776227981|gb|CP045975.1|	Escherichia coli strain AUSMDU00002545 chromosome, complete genome	100	100	99.94	2
EDL933.R2	gi|1758815020|gb|CP032803.1|	Escherichia coli strain ERL05-1306 chromosome, complete genome	100	100	99.94	2
EDL933.R2	gi|1111557556|gb|CP018245.1|	Escherichia coli strain 472, complete genome	100	100	99.99	2
EDL933.R2	gi|1032034210|gb|CP015832.1|	Escherichia coli O157 strain 180-PT54, complete genome	100	100	99.94	2
EDL933.R2	gi|1032034209|gb|CP015831.1|	Escherichia coli O157 strain 644-PT8, complete genome	100	100	99.94	2
EDL933.R2	gi|1028480521|gb|CP015241.1|	Escherichia coli strain 2013C-4465 chromosome, complete genome	100	100	99.96	2
EDL933.R2	gi|1511899005|gb|CP033605.1|	Escherichia coli O157:H7 strain TR01 chromosome, complete genome	100	100	99.63	2
EDL933.R2	gi|1845475967|gb|CP038344.1|	Escherichia coli O157:H7 strain Gim1-1 chromosome, complete genome	100	100	100	2
EDL933.R2	gi|1845420975|gb|CP038316.1|	Escherichia coli O157:H7 strain NE92 chromosome, complete genome	100	100	100	2
EDL933.R2	gi|1074017830|gb|CP017446.1|	Escherichia coli O157:H7 strain 9234 chromosome, complete genome	100	100	100	2
EDL933.R2	gi|1074006639|gb|CP017442.1|	Escherichia coli O157:H7 strain 4276 chromosome, complete genome	100	100	100	2
EDL933.R2	gi|1073995728|gb|CP017438.1|	Escherichia coli O157:H7 strain 2159 chromosome, complete genome	100	100	100	2
EDL933.R2	gi|1073990373|gb|CP017436.1|	Escherichia coli O157:H7 strain 2149 chromosome, complete genome	100	100	100	2
EDL933.R2	gi|1073985018|gb|CP017434.1|	Escherichia coli O157:H7 strain 1130 chromosome, complete genome	100	100	100	2
EDL933.R2	gi|1634004527|gb|CP028698.1|	Escherichia coli strain 106 chromosome, complete genome	100	100	99.99	2
EDL933.R2	gi|1074001095|gb|CP017440.1|	Escherichia coli O157:H7 strain 3384 chromosome, complete genome	100	100	99.99	2
EDL933.R2	gi|1758835854|gb|CP032808.1|	Escherichia coli strain ERL04-3476 chromosome, complete genome	100	100	99.95	3
EDL933.R2	gi|1845361423|gb|CP038284.1|	Escherichia coli O157:H7 strain YB14-1 chromosome, complete genome	100	100	100	2
EDL933.R2	gi|1771346095|gb|CP040307.1|	Escherichia coli strain F1 E4 chromosome, complete genome	100	100	100	2
EDL933.R2	gi|1633774722|gb|CP028603.1|	Escherichia coli strain 144 chromosome, complete genome	100	100	99.97	3
EDL933.R2	gi|1633752654|gb|CP028592.1|	Escherichia coli strain 150 chromosome, complete genome	100	100	99.97	3
EDL933.R7	gi|667689599|gb|CP008957.1|	Escherichia coli O157:H7 str. EDL933, complete genome	100	100	99.68	2
EDL933.R7	gi|1633993562|gb|CP028693.1|	Escherichia coli strain 108 chromosome, complete genome	100	100	99.68	2
EDL933.R7	gi|1633911174|gb|CP028652.1|	Escherichia coli strain 123 chromosome, complete genome	100	100	99.68	2
EDL933.R7	gi|1633905694|gb|CP028650.1|	Escherichia coli strain 124 chromosome, complete genome	100	100	100	1
EDL933.R7	gi|1845596893|gb|CP038405.1|	Escherichia coli O157:H7 strain ATCC 35150 chromosome, complete genome	100	100	99.68	2
EDL933.R7	gi|1845523772|gb|CP038363.1|	Escherichia coli O157:H7 strain F7349 chromosome, complete genome	100	100	99.68	2
EDL933.R7	gi|1758821829|gb|CP032805.1|	Escherichia coli strain ERL05-0623 chromosome, complete genome	100	100	99.68	2
EDL933.R7	gi|1758800117|gb|CP032797.1|	Escherichia coli strain ERL06-2497 chromosome, complete genome	100	100	99.68	2
EDL933.R7	gi|1845438966|gb|CP038324.1|	Escherichia coli O157:H7 strain NE 1169-1 chromosome, complete genome	100	100	99.67	2
EDL933.R7	gi|1845432764|gb|CP038321.1|	Escherichia coli O157:H7 strain NE1127 chromosome, complete genome	100	100	99.67	2
EDL933.R7	gi|1634009982|gb|CP028700.1|	Escherichia coli strain 105 chromosome, complete genome	100	100	99.67	2
EDL933.R7	gi|1633977055|gb|CP028685.1|	Escherichia coli strain 111 chromosome, complete genome	100	100	99.67	2
EDL933.R7	gi|1633971504|gb|CP028683.1|	Escherichia coli strain 112 chromosome, complete genome	100	100	99.67	2
EDL933.R7	gi|1231002947|gb|CP022689.1|	Escherichia coli strain CDC#03-98 chromosome, complete genome	100	100	99.67	2
EDL933.R7	gi|1074012148|gb|CP017444.1|	Escherichia coli O157:H7 strain 8368 chromosome, complete genome	100	100	99.67	2
EDL933.R7	gi|1845470198|gb|CP038342.1|	Escherichia coli O157:H7 strain H2495 chromosome, complete genome	100	100	99.67	2
EDL933.R7	gi|1752751038|gb|CP044143.1|	Escherichia coli O157 strain AR-0429 chromosome, complete genome	100	100	99.67	2
EDL933.R7	gi|1773867978|gb|CP038494.1|	Escherichia coli O157:H7 strain TT12B chromosome, complete genome	100	100	99.67	2
EDL933.R7	gi|1098388045|gb|CP017669.1|	Escherichia coli strain PA20, complete genome	100	100	99.67	2
EDL933.R7	gi|1911932286|gb|CP062160.1|	Escherichia coli strain 20R2R chromosome, complete genome	100	100	99.67	2
EDL933.R7	gi|1552040736|gb|CP034806.1|	Escherichia coli strain 2010C-3347 chromosome, complete genome	100	100	99.66	2
EDL933.R7	gi|1802068955|gb|CP034384.1|	Escherichia coli O157:H7 strain FRIK804 chromosome, complete genome	100	100	99.64	2
EDL933.R7	gi|1633780300|gb|CP028607.1|	Escherichia coli strain 143 chromosome, complete genome	100	100	99.79	1
EDL933.R7	gi|1845415461|gb|CP038313.1|	Escherichia coli O157:H7 strain OK1 chromosome, complete genome	99	99	99.57	2
EDL933.R7	gi|1845603129|gb|CP038408.1|	Escherichia coli O157:H7 strain 86-24 chromosome, complete genome	100	100	99.33	2
EDL933.R7	gi|1720325459|gb|CP041623.1|	Escherichia coli O157:H7 strain ATCC 43888 chromosome, complete genome	100	100	99.33	2
EDL933.R7	gi|1087714256|gb|CP017251.1|	Escherichia coli strain NADC 5570/86-24/6564, complete sequence	100	100	99.25	2
EDL933.R7	gi|1087708850|gb|CP017249.1|	Escherichia coli strain NADC 5570/86-24/6565 chromosome, complete genome	100	100	99.3	2
EDL933.R7	gi|1633916660|gb|CP028654.1|	Escherichia coli strain 122 chromosome, complete genome	100	100	99.64	3
EDL933.R7	gi|1216475819|gb|CP016755.1|	Escherichia coli strain FORC_044 chromosome, complete genome	100	100	99.36	4
EDL933.R7	gi|1552040738|gb|CP034803.1|	Escherichia coli strain 2009C-3554 chromosome, complete genome	100	100	99.25	4
EDL933.R7	gi|1845495031|gb|CP038351.1|	Escherichia coli O157:H7 strain F8798 chromosome, complete genome	100	100	99.72	3
EDL933.R7	gi|1370526446|gb|CP027442.1|	Escherichia coli strain 2013C-3252 chromosome, complete genome	100	100	99.67	2
EDL933.R7	gi|1435220364|dbj|AP018802.1|	Escherichia coli E2863 DNA, complete genome	100	100	99.55	5
EDL933.R7	gi|1672795603|gb|CP040570.1|	Escherichia coli O157:H7 strain ECP17-1298 chromosome, complete genome	100	100	99.49	3
EDL933.R7	gi|1774484448|gb|CP045863.1|	Escherichia coli O157:H7 strain CFSAN076619 chromosome, complete genome	99	99	99.63	3
EDL933.R7	gi|1337378523|gb|CP014092.2|	Escherichia coli strain FDAARGOS_95 chromosome, complete genome	100	99	99.65	6
EDL933.R7	gi|1370526396|gb|CP027347.1|	Escherichia coli strain 2013C-4361 chromosome, complete genome	100	99	99.69	7
EDL933.R7	gi|1370526429|gb|CP027380.1|	Escherichia coli strain 2013C-3250 chromosome, complete genome	100	99	99.63	6
EDL933.R7	gi|1435214466|dbj|AP018796.1|	Escherichia coli E2855 DNA, complete genome	100	99	99.64	6
RafaelaII.R2	gi|1552040741|gb|CP034808.1|	Escherichia coli strain 08-3914 chromosome, complete genome	100	100	99.99	17
Tw14359.R8	gi|254590536|gb|CP001368.1|	Escherichia coli O157:H7 str. TW14359, complete genome	100	100	99.66	26
Tw14359.R8	gi|1845500524|gb|CP038353.1|	Escherichia coli O157:H7 strain F8797 chromosome, complete genome	100	100	99.7	25
Tw14359.R8	gi|1552040751|gb|CP034799.1|	Escherichia coli strain 2009C-4687 chromosome, complete genome	100	100	99.7	25
Tw14359.R8	gi|209157093|gb|CP001164.1|	Escherichia coli O157:H7 str. EC4115, complete genome	100	100	99.66	26
Tw14359.R8	gi|1805980844|gb|CP034936.1|	Escherichia coli strain PNUSAE013304 chromosome, complete genome	100	100	99.65	26
Tw14359.R8	gi|1782781290|gb|CP046527.1|	Escherichia coli strain RM19259 chromosome, complete genome	100	100	99.62	27
Tw14359.R8	gi|1633769202|gb|CP028600.1|	Escherichia coli strain 147 chromosome, complete genome	100	100	99.79	21
Tw14359.R8	gi|1633763761|gb|CP028598.1|	Escherichia coli strain 148 chromosome, complete genome	100	100	99.79	21
Tw14359.R8	gi|1633758318|gb|CP028596.1|	Escherichia coli strain 149 chromosome, complete genome	100	100	99.79	21
Tw14359.R8	gi|1845517332|gb|CP038360.1|	Escherichia coli O157:H7 strain F7386 chromosome, complete genome	100	100	99.76	20
Tw14359.R8	gi|734586714|gb|CP010304.1|	Escherichia coli O157:H7 str. SS52, complete genome	100	100	99.67	22
Tw14359.R8	gi|666001753|gb|CP008805.1|	Escherichia coli O157:H7 str. SS17, complete genome	100	100	99.66	23
Tw14359.R8	gi|991913367|gb|CP014314.1|	Escherichia coli O157:H7 strain JEONG-1266, complete genome	100	100	99.72	24
Tw14359.R8	gi|1552040732|gb|CP034792.1|	Escherichia coli strain 2009C-3378 chromosome, complete genome	100	100	99.72	24
Tw14359.R8	gi|1511899005|gb|CP033605.1|	Escherichia coli O157:H7 strain TR01 chromosome, complete genome	100	100	99.65	25
Tw14359.R8	gi|1845426879|gb|CP038319.1|	Escherichia coli O157:H7 strain NE122 chromosome, complete genome	100	100	99.75	25
Tw14359.R8	gi|1552040741|gb|CP034808.1|	Escherichia coli strain 08-3914 chromosome, complete genome	99	99	99.8	23
Tw14359.R8	gi|1752751044|gb|CP044148.1|	Escherichia coli O157 strain AR-0427 chromosome, complete genome	100	100	99.74	22
Tw14359.R8	gi|1771357819|gb|CP040311.1|	Escherichia coli strain F3398 chromosome, complete genome	100	100	99.78	22
Tw14359.R8	gi|1845621487|gb|CP038416.1|	Escherichia coli O157:H7 strain 3-5-1 chromosome, complete genome	100	100	99.8	21
Tw14359.R8	gi|1672790342|gb|CP040572.1|	Escherichia coli O157:H7 strain ECP17-46 chromosome, complete genome	100	100	99.74	22
Tw14359.R8	gi|1845464161|gb|CP038339.1|	Escherichia coli O157:H7 strain H6437 chromosome, complete genome	100	100	99.79	22
Tw14359.R8	gi|1552040744|gb|CP034797.1|	Escherichia coli strain 08-3918 chromosome, complete genome	100	100	99.74	20
Tw14359.R8	gi|1700704455|gb|CP015853.1|	Escherichia coli strain ATCC 43889 chromosome, complete genome	100	100	99.74	27
Tw14359.R8	gi|1111540697|gb|CP018239.1|	Escherichia coli strain 272 chromosome, complete genome	100	100	99.72	22
Tw14359.R8	gi|1015679132|gb|CP015020.1|	Escherichia coli strain 28RC1 chromosome, complete genome	100	100	99.72	26
Tw14359.R8	gi|1552040734|gb|CP034801.1|	Escherichia coli strain 2010C-3142 chromosome, complete genome	100	100	99.74	25
Tw14359.R8	gi|1758794613|gb|CP032795.1|	Escherichia coli strain ERL06-2503 chromosome, complete genome	98	99	99.76	25
Tw14359.R8	gi|1758808457|gb|CP032801.1|	Escherichia coli strain ERL06-2442 chromosome, complete genome	98	99	99.77	25
Tw14359.R8	gi|1758815020|gb|CP032803.1|	Escherichia coli strain ERL05-1306 chromosome, complete genome	100	100	99.66	25
Tw14359.R8	gi|1775850608|gb|CP035545.1|	Escherichia coli strain FSIS11705876 chromosome, complete genome	99	98	99.69	25
